# Supplementary material for: Bromo- and iodo-bridged building units in metal-organic frameworks for enhanced carrier transport and CO2 photoreduction by water vapor
Source: Nat Commun. 2022 Aug 6;13:4592. doi: 10.1038/s41467-022-32367-0 (PMC9357079; doi:10.1038/s41467-022-32367-0)
Supplement: Supplementary file 3 — Source Data [file 41467_2022_32367_MOESM3_ESM.xlsx]

## Sheet: Figure 2a
Figure 2a		TMOF-10-NH2(I)					TMOF-10-NH2(Br)
		As-synthesized		Simulated			As-synthesized		Simulated
		2θ	Intensity	2θ	Intensity		2θ	Intensity	2θ	Intensity
		4.99787	631	5	4.5241		4.99787	79	5	3.73483
		5.01808	534	5.02	4.69808		5.01808	47	5.02	3.89175
		5.03829	484	5.04	4.88476		5.03829	53	5.04	4.06398
		5.05849	515	5.06	5.08608		5.05849	53	5.06	4.25447
		5.0787	479	5.08	5.30458		5.0787	62	5.08	4.46706
		5.0989	423	5.1	5.54362		5.0989	57	5.1	4.70678
		5.11911	426	5.12	5.80786		5.11911	56	5.12	4.98039
		5.13932	369	5.14	6.10403		5.13932	58	5.14	5.2972
		5.15952	327	5.16	6.44234		5.15952	44	5.16	5.6702
		5.17973	299	5.18	6.83999		5.17973	51	5.18	6.11814
		5.19994	281	5.2	7.32904		5.19994	45	5.2	6.66887
		5.22014	277	5.22	7.97248		5.22014	46	5.22	7.366
		5.24035	226	5.24	8.886		5.24035	43	5.24	8.28373
		5.26055	214	5.26	10.2466		5.26055	38	5.26	9.56199
		5.28076	206	5.28	12.2451		5.28076	48	5.28	11.4796
		5.30097	152	5.3	14.8606		5.30097	49	5.3	14.5617
		5.32117	140	5.32	17.1773		5.32117	53	5.32	19.6418
		5.34138	137	5.34	17.3798		5.34138	47	5.34	27.6871
		5.36159	124	5.36	15.6935		5.36159	51	5.36	38.8823
		5.38179	105	5.38	13.9412		5.38179	47	5.38	49.5804
		5.402	106	5.4	12.8564		5.402	42	5.4	50.7325
		5.4222	74	5.42	12.4048		5.4222	41	5.42	41.2784
		5.44241	75	5.44	12.3961		5.44241	37	5.44	30.2593
		5.46262	107	5.46	12.6678		5.46262	49	5.46	22.2183
		5.48282	87	5.48	13.1203		5.48282	42	5.48	17.2634
		5.50303	81	5.5	13.704		5.50303	46	5.5	14.4551
		5.52323	78	5.52	14.3985		5.52323	57	5.52	12.9237
		5.54344	75	5.54	15.1974		5.54344	32	5.54	12.1039
		5.56365	70	5.56	16.102		5.56365	35	5.56	11.6917
		5.58385	77	5.58	17.1185		5.58385	38	5.58	11.5359
		5.60406	81	5.6	18.2569		5.60406	49	5.6	11.5593
		5.62427	81	5.62	19.5307		5.62427	44	5.62	11.7188
		5.64447	87	5.64	20.9573		5.64447	29	5.64	11.9889
		5.66468	64	5.66	22.5582		5.66468	49	5.66	12.3545
		5.68488	70	5.68	24.3598		5.68488	44	5.68	12.8068
		5.70509	69	5.7	26.3947		5.70509	28	5.7	13.3419
		5.7253	95	5.72	28.7028		5.7253	33	5.72	13.9594
		5.7455	96	5.74	31.3331		5.7455	47	5.74	14.6613
		5.76571	85	5.76	34.3471		5.76571	39	5.76	15.4522
		5.78592	96	5.78	37.8213		5.78592	38	5.78	16.3389
		5.80612	92	5.8	41.8528		5.80612	40	5.8	17.3305
		5.82633	77	5.82	46.5655		5.82633	47	5.82	18.4383
		5.84653	98	5.84	52.12		5.84653	61	5.84	19.6765
		5.86674	102	5.86	58.7267		5.86674	33	5.86	21.0623
		5.88695	140	5.88	66.6653		5.88695	31	5.88	22.6165
		5.90715	139	5.9	76.3142		5.90715	49	5.9	24.3645
		5.92736	189	5.92	88.1947		5.92736	35	5.92	26.3373
		5.94756	195	5.94	103.039		5.94756	43	5.94	28.5726
		5.96777	212	5.96	121.901		5.96777	43	5.96	31.1166
		5.98798	249	5.98	146.341		5.98798	43	5.98	34.027
		6.00818	321	6	178.773		6.00818	74	6	37.3752
		6.02839	386	6.02	223.211		6.02839	52	6.02	41.2516
		6.0486	443	6.04	287.046		6.0486	65	6.04	45.771
		6.0688	569	6.06	384.956		6.0688	80	6.06	51.0814
		6.08901	690	6.08	545.378		6.08901	100	6.08	57.3756
		6.10921	864	6.1	816.177		6.10921	108	6.1	64.9086
		6.12942	1130	6.12	1259.38		6.12942	79	6.12	74.0229
		6.14963	1384	6.14	1912.02		6.14963	101	6.14	85.1867
		6.16983	1635	6.16	2637.51		6.16983	138	6.16	99.0525
		6.19004	1861	6.18	2914.11		6.19004	225	6.18	116.55
		6.21025	2054	6.2	2430.44		6.21025	229	6.2	139.038
		6.23045	2138	6.22	1690.7		6.23045	242	6.22	168.578
		6.25066	1656	6.24	1100.98		6.25066	306	6.24	208.486
		6.27086	973	6.26	717.394		6.27086	310	6.26	264.614
		6.29107	689	6.28	486.85		6.29107	384	6.28	348.339
		6.31128	606	6.3	349.816		6.31128	539	6.3	482.253
		6.33148	441	6.32	264.641		6.33148	576	6.32	707.076
		6.35169	263	6.34	207.894		6.35169	534	6.34	1082.53
		6.37189	175	6.36	167.728		6.37189	607	6.36	1665.93
		6.3921	145	6.38	138.085		6.3921	495	6.38	2418.89
		6.41231	109	6.4	115.568		6.41231	479	6.4	2965.61
		6.43251	109	6.42	98.0771		6.43251	545	6.42	2754.45
		6.45272	112	6.44	84.2362		6.45272	524	6.44	2026.36
		6.47293	104	6.46	73.1054		6.47293	521	6.46	1341.02
		6.49313	79	6.48	64.0266		6.49313	333	6.48	868.413
		6.51334	79	6.5	56.5284		6.51334	279	6.5	577.882
		6.53354	125	6.52	50.2666		6.53354	181	6.52	405.737
		6.55375	84	6.54	44.9852		6.55375	109	6.54	301.174
		6.57396	96	6.56	40.4908		6.57396	85	6.56	233.441
		6.59416	77	6.58	36.6352		6.59416	70	6.58	186.538
		6.61437	100	6.6	33.3035		6.61437	69	6.6	152.428
		6.63457	78	6.62	30.4052		6.63457	60	6.62	126.786
		6.65478	75	6.64	27.8687		6.65478	48	6.64	107.035
		6.67499	77	6.66	25.6364		6.67499	36	6.66	91.5147
		6.69519	70	6.68	23.6616		6.69519	39	6.68	79.1102
		6.7154	69	6.7	21.9065		6.7154	61	6.7	69.0471
		6.73561	67	6.72	20.3397		6.73561	53	6.72	60.7757
		6.75581	60	6.74	18.9353		6.75581	49	6.74	53.8975
		6.77602	65	6.76	17.6718		6.77602	21	6.76	48.1182
		6.79622	75	6.78	16.531		6.79622	37	6.78	43.2169
		6.81643	66	6.8	15.4976		6.81643	34	6.8	39.0253
		6.83664	94	6.82	14.5501		6.83664	28	6.82	35.4133
		6.85684	70	6.84	13.6947		6.85684	36	6.84	32.2792
		6.87705	73	6.86	12.9132		6.87705	49	6.86	29.5426
		6.89726	77	6.88	12.1973		6.89726	32	6.88	27.0967
		6.91746	53	6.9	11.5401		6.91746	30	6.9	24.976
		6.93767	75	6.92	10.9354		6.93767	27	6.92	23.0947
		6.95787	58	6.94	10.3779		6.95787	32	6.94	21.4181
		6.97808	57	6.96	9.86281		6.97808	37	6.96	19.9178
		6.99829	62	6.98	9.38621		6.99829	39	6.98	18.5698
		7.01849	61	7	8.94446		7.01849	42	7	17.3545
		7.0387	62	7.02	8.53443		7.0387	36	7.02	16.255
		7.0589	53	7.04	8.15335		7.0589	37	7.04	15.2572
		7.07911	62	7.06	7.79878		7.07911	28	7.06	14.349
		7.09932	57	7.08	7.46859		7.09932	28	7.08	13.5201
		7.11952	70	7.1	7.16089		7.11952	30	7.1	12.7615
		7.13973	62	7.12	6.87407		7.13973	30	7.12	12.0657
		7.15994	62	7.14	6.6067		7.15994	34	7.14	11.4261
		7.18014	59	7.16	6.3576		7.18014	35	7.16	10.8368
		7.20035	68	7.18	6.12578		7.20035	26	7.18	10.2928
		7.22055	59	7.2	5.91048		7.22055	27	7.2	9.78983
		7.24076	37	7.22	5.71714		7.24076	33	7.22	9.32392
		7.26097	52	7.24	5.53377		7.26097	26	7.24	8.89229
		7.28117	73	7.26	5.36626		7.28117	27	7.26	8.49089
		7.30138	61	7.28	5.2151		7.30138	26	7.28	8.11764
		7.32159	64	7.3	5.08139		7.32159	22	7.3	7.77026
		7.34179	53	7.32	4.96704		7.34179	34	7.32	7.44676
		7.362	57	7.34	4.87514		7.362	32	7.34	7.1454
		7.3822	66	7.36	4.8107		7.3822	26	7.36	6.86472
		7.40241	57	7.38	4.78189		7.40241	26	7.38	6.60349
		7.42262	57	7.4	4.80301		7.42262	34	7.4	6.3607
		7.44282	71	7.42	4.90138		7.44282	24	7.42	6.13566
		7.46303	64	7.44	5.13198		7.46303	30	7.44	5.92794
		7.48323	58	7.46	5.59956		7.48323	39	7.46	5.73748
		7.50344	79	7.48	6.47316		7.50344	28	7.48	5.56469
		7.52365	42	7.5	7.9547		7.52365	24	7.5	5.4106
		7.54385	66	7.52	10.105		7.54385	28	7.52	5.27715
		7.56406	56	7.54	12.2442		7.56406	32	7.54	5.16766
		7.58427	62	7.56	12.5126		7.58427	35	7.56	5.08767
		7.60447	53	7.58	10.4933		7.60447	41	7.58	5.04689
		7.62468	51	7.6	8.03933		7.62468	29	7.6	5.06363
		7.64488	58	7.62	6.18224		7.64488	31	7.62	5.17482
		7.66509	54	7.64	2.15825		7.66509	38	7.64	5.45274
		7.6853	53	7.66	1.48577		7.6853	38	7.66	6.02027
		7.7055	57	7.68	1.08407		7.7055	30	7.68	7.03915
		7.72571	68	7.7	0.83108		7.72571	34	7.7	8.61292
		7.74592	52	7.72	0.66031		7.74592	38	7.72	10.4144
		7.76612	50	7.74	0.53838		7.76612	33	7.74	11.1089
		7.78633	49	7.76	0.44796		7.78633	26	7.76	9.80152
		7.80653	50	7.78	10.3329		7.80653	30	7.78	7.76509
		7.82674	35	7.8	10.5606		7.82674	22	7.8	15.9994
		7.84695	31	7.82	10.8115		7.84695	32	7.82	15.1642
		7.86715	37	7.84	11.0836		7.86715	21	7.84	14.7521
		7.88736	49	7.86	11.3757		7.88736	34	7.86	14.6062
		7.90756	52	7.88	11.687		7.90756	28	7.88	11.7797
		7.92777	55	7.9	12.0174		7.92777	33	7.9	11.9582
		7.94798	54	7.92	12.3671		7.94798	17	7.92	12.1958
		7.96818	52	7.94	12.7366		7.96818	29	7.94	12.4774
		7.98839	46	7.96	13.1263		7.98839	24	7.96	12.7946
		8.0086	50	7.98	13.5373		8.0086	22	7.98	13.1431
		8.0288	68	8	13.9704		8.0288	30	8	13.5202
		8.04901	51	8.02	14.427		8.04901	23	8.02	13.9247
		8.06921	41	8.04	14.9082		8.06921	26	8.04	14.3563
		8.08942	53	8.06	15.4156		8.08942	42	8.06	14.8151
		8.10963	49	8.08	15.9509		8.10963	33	8.08	15.3018
		8.12983	50	8.1	16.516		8.12983	25	8.1	15.8174
		8.15004	41	8.12	17.1129		8.15004	23	8.12	16.3632
		8.17025	38	8.14	17.7438		8.17025	30	8.14	16.9411
		8.19045	46	8.16	18.4114		8.19045	31	8.16	17.5527
		8.21066	58	8.18	19.1182		8.21066	34	8.18	18.2004
		8.23086	56	8.2	19.8675		8.23086	28	8.2	18.8867
		8.25107	58	8.22	20.6626		8.25107	25	8.22	19.6142
		8.27128	37	8.24	21.5072		8.27128	26	8.24	20.3862
		8.29148	70	8.26	22.4055		8.29148	27	8.26	21.206
		8.31169	66	8.28	23.3621		8.31169	29	8.28	22.0775
		8.33189	59	8.3	24.3821		8.33189	34	8.3	23.0049
		8.3521	54	8.32	25.4713		8.3521	32	8.32	23.993
		8.37231	74	8.34	26.6361		8.37231	37	8.34	25.047
		8.39251	63	8.36	27.8838		8.39251	32	8.36	26.1729
		8.41272	62	8.38	29.2226		8.41272	40	8.38	27.3772
		8.43293	63	8.4	30.6616		8.43293	35	8.4	28.6674
		8.45313	68	8.42	32.2117		8.45313	33	8.42	30.0517
		8.47334	44	8.44	33.8849		8.47334	24	8.44	31.5395
		8.49354	43	8.46	35.6955		8.49354	39	8.46	33.1413
		8.51375	38	8.48	37.66		8.51375	36	8.48	34.8692
		8.53396	52	8.5	39.7983		8.53396	27	8.5	36.737
		8.55416	47	8.52	42.1349		8.55416	33	8.52	38.7605
		8.57437	68	8.54	44.7011		8.57437	36	8.54	40.9582
		8.59458	67	8.56	47.541		8.59458	30	8.56	43.3524
		8.61478	46	8.58	50.722		8.61478	21	8.58	45.9706
		8.63499	52	8.6	54.3505		8.63499	29	8.6	48.8476
		8.65519	46	8.62	58.5801		8.65519	33	8.62	52.0251
		8.6754	82	8.64	63.585		8.6754	33	8.64	55.5475
		8.69561	66	8.66	69.4253		8.69561	34	8.66	59.4393
		8.71581	58	8.68	75.6117		8.71581	39	8.68	63.6618
		8.73602	66	8.7	80.983		8.73602	39	8.7	68.191
		8.75622	65	8.72	85.617		8.75622	35	8.72	73.1726
		8.77643	61	8.74	90.8554		8.77643	33	8.74	78.7776
		8.79664	75	8.76	97.3869		8.79664	47	8.76	85.1221
		8.81684	75	8.78	105.365		8.81684	40	8.78	92.3159
		8.83705	78	8.8	114.857		8.83705	50	8.8	100.492
		8.85726	90	8.82	125.989		8.85726	40	8.82	109.82
		8.87746	108	8.84	138.993		8.87746	60	8.84	120.514
		8.89767	96	8.86	154.221		8.89767	35	8.86	132.85
		8.91787	112	8.88	172.155		8.91787	58	8.88	147.175
		8.93808	108	8.9	193.44		8.93808	59	8.9	163.935
		8.95829	117	8.92	218.938		8.95829	86	8.92	183.711
		8.97849	160	8.94	249.808		8.97849	111	8.94	207.262
		8.9987	184	8.96	287.642		8.9987	156	8.96	235.603
		9.01891	180	8.98	334.659		9.01891	233	8.98	270.11
		9.03911	238	9	394.025		9.03911	299	9	312.682
		9.05932	332	9.02	470.376		9.05932	324	9.02	365.999
		9.07952	411	9.04	570.742		9.07952	450	9.04	433.929
		9.09973	620	9.06	706.497		9.09973	538	9.06	522.232
		9.11994	883	9.08	897.754		9.11994	566	9.08	639.896
		9.14014	1057	9.1	1183.72		9.14014	614	9.1	802.077
		9.16035	1244	9.12	1642.1		9.16035	613	9.12	1037.12
		9.18055	1567	9.14	2412.35		9.18055	760	9.14	1401.5
		9.20076	2336	9.16	3696.95		9.20076	1066	9.16	2003.15
		9.22097	3321	9.18	5685.17		9.22097	1305	9.18	3018.19
		9.24117	4169	9.2	8224.59		9.24117	1242	9.2	4662.29
		9.26138	4830	9.22	10000		9.26138	1293	9.22	7021.05
		9.28159	5123	9.24	9196.8		9.28159	1337	9.24	9447.52
		9.30179	4494	9.26	6727.24		9.30179	1393	9.26	10000
		9.322	3532	9.28	4443.64		9.322	1126	9.28	8043.96
		9.3422	2335	9.3	2878.24		9.3422	1062	9.3	5506.81
		9.36241	1506	9.32	1918.23		9.36241	801	9.32	3574.14
		9.38262	946	9.34	1349.47		9.38262	475	9.34	2338.38
		9.40282	613	9.36	1003.39		9.40282	279	9.36	1599.95
		9.42303	457	9.38	778.656		9.42303	172	9.38	1159.42
		9.44324	334	9.4	622.722		9.44324	127	9.4	882.877
		9.46344	265	9.42	509.165		9.46344	85	9.42	696.74
		9.48365	223	9.44	423.718		9.48365	86	9.44	564.008
		9.50385	201	9.46	357.851		9.50385	64	9.46	465.56
		9.52406	166	9.48	306.063		9.52406	72	9.48	390.499
		9.54427	160	9.5	264.65		9.54427	66	9.5	332.021
		9.56447	135	9.52	231.037		9.56447	62	9.52	285.626
		9.58468	140	9.54	203.398		9.58468	59	9.54	248.231
		9.60488	136	9.56	180.406		9.60488	60	9.56	217.668
		9.62509	122	9.58	161.081		9.62509	40	9.58	192.383
		9.6453	116	9.6	144.688		9.6453	64	9.6	171.233
		9.6655	114	9.62	130.664		9.6655	54	9.62	153.369
		9.68571	99	9.64	118.577		9.68571	42	9.64	138.148
		9.70592	123	9.66	108.087		9.70592	50	9.66	125.074
		9.72612	93	9.68	98.9258		9.72612	42	9.68	113.765
		9.74633	91	9.7	90.8789		9.74633	48	9.7	103.917
		9.76653	83	9.72	83.7733		9.76653	46	9.72	95.2909
		9.78674	88	9.74	77.4683		9.78674	37	9.74	87.6922
		9.80695	88	9.76	71.8484		9.80695	42	9.76	80.9649
		9.82715	92	9.78	66.8182		9.82715	43	9.78	74.981
		9.84736	97	9.8	62.2984		9.84736	42	9.8	69.6353
		9.86756	87	9.82	58.2224		9.86756	43	9.82	64.8403
		9.88777	79	9.84	54.5342		9.88777	41	9.84	60.5231
		9.90798	90	9.86	51.1865		9.90798	42	9.86	56.6224
		9.92818	67	9.88	48.1388		9.92818	31	9.88	53.0864
		9.94839	94	9.9	45.3567		9.94839	29	9.9	49.8712
		9.9686	68	9.92	42.8105		9.9686	39	9.92	46.9392
		9.9888	74	9.94	40.4747		9.9888	45	9.94	44.2581
		10.009	70	9.96	38.3271		10.009	41	9.96	41.8002
		10.0292	72	9.98	36.3485		10.0292	41	9.98	39.5415
		10.0494	98	10	34.5224		10.0494	31	10	37.461
		10.0696	86	10.02	32.8343		10.0696	38	10.02	35.5406
		10.0898	68	10.04	31.2718		10.0898	34	10.04	33.7644
		10.11	74	10.06	29.8243		10.11	37	10.06	32.1182
		10.1302	85	10.08	28.4834		10.1302	39	10.08	30.5898
		10.1505	79	10.1	27.2426		10.1505	36	10.1	29.1683
		10.1707	65	10.12	26.0995		10.1707	27	10.12	27.844
		10.1909	67	10.14	25.0577		10.1909	32	10.14	26.6079
		10.2111	73	10.16	24.1296		10.2111	24	10.16	25.4533
		10.2313	74	10.18	23.3301		10.2313	37	10.18	24.373
		10.2515	83	10.2	22.6874		10.2515	28	10.2	23.3608
		10.2717	66	10.22	22.1586		10.2717	31	10.22	22.4114
		10.2919	76	10.24	21.5488		10.2919	30	10.24	21.5199
		10.3121	43	10.26	20.654		10.3121	35	10.26	20.6821
		10.3323	55	10.28	19.6334		10.3323	35	10.28	19.8941
		10.3525	76	10.3	18.6985		10.3525	35	10.3	19.1526
		10.3727	80	10.32	17.8958		10.3727	39	10.32	18.4547
		10.3929	64	10.34	17.2051		10.3929	29	10.34	17.7983
		10.4131	64	10.36	16.5989		10.4131	43	10.36	17.1815
		10.4333	60	10.38	16.0567		10.4333	28	10.38	16.6036
		10.4535	62	10.4	15.6011		10.4535	32	10.4	16.0651
		10.4738	59	10.42	15.161		10.4738	36	10.42	15.5695
		10.494	62	10.44	14.7695		10.494	22	10.44	15.1429
		10.5142	59	10.46	14.4304		10.5142	37	10.46	14.7698
		10.5344	73	10.48	14.152		10.5344	27	10.48	14.4976
		10.5546	65	10.5	13.9492		10.5546	35	10.5	14.3618
		10.5748	53	10.52	13.8496		10.5748	40	10.52	14.366
		10.595	60	10.54	13.9137		10.595	40	10.54	14.3631
		10.6152	67	10.56	14.241		10.6152	30	10.56	14.0053
		10.6354	61	10.58	15.0432		10.6354	28	10.58	13.2702
		10.6556	61	10.6	16.6378		10.6556	33	10.6	12.4984
		10.6758	66	10.62	19.3683		10.6758	35	10.62	11.8588
		10.696	45	10.64	23.1958		10.696	35	10.64	11.3534
		10.7162	67	10.66	26.4611		10.7162	26	10.66	10.9472
		10.7364	45	10.68	25.8572		10.7364	37	10.68	10.6106
		10.7566	56	10.7	12.2344		10.7566	31	10.7	10.3295
		10.7768	59	10.72	8.21728		10.7768	38	10.72	10.1049
		10.797	61	10.74	5.3477		10.797	33	10.74	0.47675
		10.8173	58	10.76	3.55918		10.8173	36	10.76	0.6387
		10.8375	72	10.78	2.49834		10.8375	28	10.78	0.81435
		10.8577	58	10.8	1.86046		10.8577	24	10.8	0.85813
		10.8779	71	10.82	1.45362		10.8779	37	10.82	0.71068
		10.8981	52	10.84	1.17601		10.8981	29	10.84	0.5141
		10.9183	65	10.86	0.97661		10.9183	28	10.86	0.36316
		10.9385	61	10.88	0.82845		10.9385	29	10.88	0.26692
		10.9587	54	10.9	2.07645		10.9587	29	10.9	0.21061
		10.9789	61	10.92	2.02689		10.9789	28	10.92	0.17912
		10.9991	74	10.94	1.99766		10.9991	39	10.94	0.16254
		11.0193	62	10.96	1.98425		11.0193	25	10.96	0.15612
		11.0395	61	10.98	1.98348		11.0395	34	10.98	0.15908
		11.0597	44	11	1.99312		11.0597	31	11	0.17385
		11.0799	53	11.02	2.01155		11.0799	26	11.02	0.20562
		11.1001	52	11.04	2.04462		11.1001	28	11.04	0.26026
		11.1203	56	11.06	2.0777		11.1203	25	11.06	0.33622
		11.1406	55	11.08	2.11705		11.1406	28	11.08	0.40067
		11.1608	56	11.1	2.16227		11.1608	39	11.1	0.39152
		11.181	82	11.12	2.21312		11.181	24	11.12	0.31889
		11.2012	58	11.14	2.26947		11.2012	18	11.14	0.24478
		11.2214	64	11.16	2.33126		11.2214	26	11.16	0.20913
		11.2416	61	11.18	2.39856		11.2416	32	11.18	0.17861
		11.2618	50	11.2	2.47149		11.2618	20	11.2	0.16217
		11.282	71	11.22	2.55025		11.282	24	11.22	0.15413
		11.3022	40	11.24	2.6351		11.3022	29	11.24	0.15095
		11.3224	44	11.26	2.72638		11.3224	40	11.26	0.15079
		11.3426	54	11.28	2.83063		11.3426	36	11.28	0.15274
		11.3628	61	11.3	2.93626		11.3628	21	11.3	0.15636
		11.383	55	11.32	3.0498		11.383	23	11.32	0.16142
		11.4032	64	11.34	3.17193		11.4032	17	11.34	0.16783
		11.4234	57	11.36	3.30345		11.4234	21	11.36	1.32659
		11.4436	61	11.38	3.44529		11.4436	31	11.38	1.36762
		11.4639	47	11.4	3.59853		11.4639	29	11.4	1.41145
		11.4841	57	11.42	3.76447		11.4841	22	11.42	1.45829
		11.5043	38	11.44	3.94464		11.5043	28	11.44	1.50844
		11.5245	57	11.46	4.14102		11.5245	17	11.46	1.56222
		11.5447	58	11.48	4.35554		11.5447	22	11.48	1.62006
		11.5649	57	11.5	4.59106		11.5649	28	11.5	1.69932
		11.5851	45	11.52	4.85098		11.5851	26	11.52	1.7674
		11.6053	67	11.54	5.13954		11.6053	31	11.54	1.84342
		11.6255	44	11.56	5.46223		11.6255	32	11.56	1.92455
		11.6457	64	11.58	5.82619		11.6457	20	11.58	2.01394
		11.6659	62	11.6	6.24103		11.6659	27	11.6	2.11319
		11.6861	42	11.62	6.71993		11.6861	32	11.62	2.22441
		11.7063	55	11.64	7.28157		11.7063	21	11.64	2.35046
		11.7265	55	11.66	7.96199		11.7265	30	11.66	2.49516
		11.7467	62	11.68	8.78803		11.7467	36	11.68	2.66393
		11.7669	54	11.7	9.84245		11.7669	25	11.7	2.86445
		11.7872	55	11.72	11.2731		11.7872	44	11.72	3.10817
		11.8074	55	11.74	13.3624		11.8074	32	11.74	3.4129
		11.8276	58	11.76	16.6093		11.8276	13	11.76	3.80888
		11.8478	89	11.78	21.7207		11.8478	30	11.78	4.35306
		11.868	62	11.8	29.3152		11.868	18	11.8	5.15852
		11.8882	86	11.82	38.6847		11.8882	30	11.82	6.43731
		11.9084	113	11.84	44.9799		11.9084	35	11.84	8.52431
		11.9286	78	11.86	42.4803		11.9286	37	11.86	11.8045
		11.9488	76	11.88	35.1025		11.9488	30	11.88	16.3405
		11.969	99	11.9	28.9194		11.969	29	11.9	20.6319
		11.9892	87	11.92	25.553		11.9892	16	11.92	21.0861
		12.0094	91	11.94	24.6998		12.0094	23	11.94	17.4258
		12.0296	95	11.96	25.7308		12.0296	29	11.96	13.285
		12.0498	73	11.98	27.8012		12.0498	29	11.98	10.4639
		12.07	72	12	29.5584		12.07	17	12	9.04478
		12.0902	77	12.02	30.4416		12.0902	34	12.02	8.66382
		12.1105	89	12.04	31.5271		12.1105	28	12.04	8.75646
		12.1307	94	12.06	33.6248		12.1307	28	12.06	8.56072
		12.1509	117	12.08	36.9625		12.1509	28	12.08	7.91307
		12.1711	97	12.1	41.6547		12.1711	19	12.1	7.26437
		12.1913	100	12.12	47.8703		12.1913	26	12.12	6.8746
		12.2115	116	12.14	55.7941		12.2115	28	12.14	6.73461
		12.2317	136	12.16	65.5481		12.2317	29	12.16	6.78016
		12.2519	188	12.18	77.8376		12.2519	29	12.18	6.95615
		12.2721	267	12.2	94.339		12.2721	25	12.2	7.22925
		12.2923	397	12.22	117.556		12.2923	40	12.22	7.58356
		12.3125	533	12.24	151.783		12.3125	24	12.24	8.00996
		12.3327	776	12.26	205.514		12.3327	31	12.26	8.49324
		12.3529	1218	12.28	294.837		12.3529	35	12.28	9.0261
		12.3731	1454	12.3	445.476		12.3731	28	12.3	9.62759
		12.3933	1575	12.32	687.616		12.3933	22	12.32	10.3215
		12.4135	1411	12.34	1028.27		12.4135	25	12.34	11.1235
		12.4338	1114	12.36	1358.14		12.4338	18	12.36	12.0486
		12.454	704	12.38	1396.27		12.454	26	12.38	13.1165
		12.4742	412	12.4	1099.03		12.4742	35	12.4	14.3534
		12.4944	278	12.42	747.066		12.4944	30	12.42	15.7946
		12.5146	245	12.44	486.736		12.5146	34	12.44	17.4878
		12.5348	184	12.46	322.871		12.5348	32	12.46	19.4999
		12.555	138	12.48	225.32		12.555	42	12.48	21.93
		12.5752	122	12.5	165.556		12.5752	35	12.5	24.9375
		12.5954	112	12.52	126.493		12.5954	35	12.52	28.7849
		12.6156	105	12.54	99.6835		12.6156	45	12.54	33.8777
		12.6358	92	12.56	80.5795		12.6358	43	12.56	40.7414
		12.656	81	12.58	66.5667		12.656	58	12.58	49.7994
		12.6762	65	12.6	56.09		12.6762	80	12.6	60.5093
		12.6964	84	12.62	48.1191		12.6964	91	12.62	70.3195
		12.7166	94	12.64	42.0964		12.7166	150	12.64	78.5151
		12.7368	85	12.66	37.6973		12.7368	233	12.66	89.2642
		12.757	105	12.68	34.7074		12.757	305	12.68	106.732
		12.7773	91	12.7	32.7119		12.7773	323	12.7	135.018
		12.7975	92	12.72	30.5666		12.7975	333	12.72	181.507
		12.8177	51	12.74	27.2554		12.8177	346	12.74	260.243
		12.8379	74	12.76	23.5709		12.8379	346	12.76	393.446
		12.8581	69	12.78	20.4358		12.8581	470	12.78	606.113
		12.8783	60	12.8	17.9956		12.8783	454	12.8	899.268
		12.8985	70	12.82	16.1132		12.8985	368	12.82	1164.96
		12.9187	53	12.84	14.6297		12.9187	307	12.84	1164.29
		12.9389	49	12.86	13.4284		12.9389	230	12.86	898.586
		12.9591	57	12.88	12.4357		12.9591	180	12.88	607.047
		12.9793	55	12.9	11.5971		12.9793	100	12.9	396.948
		12.9995	40	12.92	10.8576		12.9995	101	12.92	267.257
		13.0197	54	12.94	10.1983		13.0197	59	12.94	192.715
		13.0399	56	12.96	9.64733		13.0399	48	12.96	148.946
		13.0601	59	12.98	9.23436		13.0601	28	12.98	118.274
		13.0803	41	13	8.99211		13.0803	42	13	93.8964
		13.1006	72	13.02	8.9978		13.1006	30	13.02	74.9492
		13.1208	58	13.04	9.38547		13.1208	40	13.04	60.565
		13.141	51	13.06	10.3296		13.141	31	13.06	49.8277
		13.1612	56	13.08	11.9175		13.1612	26	13.08	41.7995
		13.1814	50	13.1	13.7015		13.1814	29	13.1	35.6748
		13.2016	67	13.12	14.1602		13.2016	25	13.12	30.8838
		13.2218	58	13.14	12.4424		13.2218	25	13.14	27.0507
		13.242	62	13.16	10.0155		13.242	32	13.16	23.9307
		13.2622	65	13.18	8.05633		13.2622	19	13.18	21.3586
		13.2824	45	13.2	6.72529		13.2824	28	13.2	19.222
		13.3026	63	13.22	5.86496		13.3026	33	13.22	17.4435
		13.3228	46	13.24	5.30083		13.3228	25	13.24	15.975
		13.343	39	13.26	4.91286		13.343	25	13.26	14.798
		13.3632	37	13.28	4.63778		13.3632	33	13.28	13.9157
		13.3834	44	13.3	4.45297		13.3834	44	13.3	13.3466
		13.4036	56	13.32	4.33267		13.4036	35	13.32	13.0613
		13.4239	53	13.34	4.37273		13.4239	29	13.34	12.8177
		13.4441	37	13.36	4.58387		13.4441	29	13.36	12.1898
		13.4643	54	13.38	4.98252		13.4643	24	13.38	11.2701
		13.4845	41	13.4	5.41677		13.4845	27	13.4	10.486
		13.5047	60	13.42	5.42958		13.5047	27	13.42	10.0772
		13.5249	53	13.44	4.86091		13.5249	29	13.44	10.1206
		13.5451	62	13.46	4.15468		13.5451	16	13.46	10.7902
		13.5653	58	13.48	3.60428		13.5653	29	13.48	12.3955
		13.5855	44	13.5	3.2268		13.5855	31	13.5	15.2892
		13.6057	45	13.52	2.98745		13.6057	28	13.52	19.4308
		13.6259	43	13.54	2.8143		13.6259	24	13.54	23.0421
		13.6461	64	13.56	2.6876		13.6461	27	13.56	22.4898
		13.6663	39	13.58	2.58989		13.6663	17	13.58	18.0658
		13.6865	43	13.6	2.51263		13.6865	26	13.6	13.4749
		13.7067	57	13.62	2.44981		13.7067	24	13.62	10.0808
		13.7269	37	13.64	2.40356		13.7269	29	13.64	7.8953
		13.7472	51	13.66	2.37165		13.7472	35	13.66	6.53045
		13.7674	50	13.68	2.35539		13.7674	21	13.68	5.64853
		13.7876	48	13.7	2.35837		13.7876	15	13.7	5.03554
		13.8078	61	13.72	2.38723		13.8078	24	13.72	4.57712
		13.828	42	13.74	2.45241		13.828	30	13.74	4.2158
		13.8482	58	13.76	2.56539		13.8482	26	13.76	3.92072
		13.8684	46	13.78	2.72681		13.8684	28	13.78	3.67372
		13.8886	28	13.8	2.89254		13.8886	25	13.8	3.4631
		13.9088	56	13.82	2.98541		13.9088	31	13.82	3.281
		13.929	56	13.84	3.04061		13.929	28	13.84	3.122
		13.9492	42	13.86	1.83084		13.9492	25	13.86	2.9824
		13.9694	38	13.88	2.11295		13.9694	22	13.88	2.85976
		13.9896	40	13.9	2.5681		13.9896	10	13.9	2.75287
		14.0098	47	13.92	3.28805		14.0098	20	13.92	2.66205
		14.03	45	13.94	4.46586		14.03	22	13.94	2.58997
		14.0502	70	13.96	6.45265		14.0502	31	13.96	2.54257
		14.0705	55	13.98	9.79204		14.0705	29	13.98	2.52871
		14.0907	60	14	14.99		14.0907	18	14	2.55581
		14.1109	46	14.02	21.7163		14.1109	34	14.02	2.61171
		14.1311	52	14.04	26.6448		14.1311	22	14.04	2.6285
		14.1513	41	14.06	24.8356		14.1513	25	14.06	2.54122
		14.1715	57	14.08	18.3923		14.1715	35	14.08	2.39639
		14.1917	45	14.1	12.339		14.1917	23	14.1	2.29747
		14.2119	42	14.12	8.22989		14.2119	23	14.12	2.24996
		14.2321	51	14.14	5.80362		14.2321	17	14.14	2.27544
		14.2523	47	14.16	4.44582		14.2523	20	14.16	2.39912
		14.2725	54	14.18	3.55441		14.2725	23	14.18	2.63276
		14.2927	48	14.2	2.81896		14.2927	24	14.2	2.91427
		14.3129	54	14.22	2.22443		14.3129	29	14.22	3.01026
		14.3331	33	14.24	1.79144		14.3331	27	14.24	2.76802
		14.3533	54	14.26	1.48998		14.3533	29	14.26	2.4071
		14.3735	40	14.28	1.28424		14.3735	27	14.28	2.11575
		14.3938	43	14.3	1.1644		14.3938	35	14.3	1.92221
		14.414	49	14.32	1.08385		14.414	20	14.32	0.68309
		14.4342	41	14.34	1.05815		14.4342	32	14.34	0.64167
		14.4544	57	14.36	1.10185		14.4544	24	14.36	0.62884
		14.4746	43	14.38	1.25005		14.4746	26	14.38	0.63516
		14.4948	58	14.4	1.52896		14.4948	19	14.4	0.65741
		14.515	40	14.42	1.94654		14.515	18	14.42	0.69705
		14.5352	49	14.44	2.34162		14.5352	16	14.44	0.74369
		14.5554	47	14.46	2.33823		14.5554	19	14.46	0.84319
		14.5756	53	14.48	1.91334		14.5756	20	14.48	0.99486
		14.5958	45	14.5	1.443		14.5958	28	14.5	1.28262
		14.616	37	14.52	1.10846		14.616	32	14.52	1.53487
		14.6362	55	14.54	0.91397		14.6362	21	14.54	1.70184
		14.6564	37	14.56	0.82196		14.6564	18	14.56	1.72814
		14.6766	44	14.58	0.77278		14.6766	23	14.58	1.74444
		14.6968	48	14.6	0.73149		14.6968	18	14.6	1.86976
		14.7171	40	14.62	0.68745		14.7171	25	14.62	2.08915
		14.7373	36	14.64	0.64496		14.7373	27	14.64	2.31396
		14.7575	46	14.66	0.6251		14.7575	18	14.66	2.5634
		14.7777	51	14.68	0.62731		14.7777	22	14.68	2.89369
		14.7979	35	14.7	0.64928		14.7979	25	14.7	3.12596
		14.8181	27	14.72	0.69026		14.8181	24	14.72	3.03635
		14.8383	46	14.74	0.75206		14.8383	24	14.74	2.8283
		14.8585	38	14.76	0.83945		14.8585	16	14.76	2.7335
		14.8787	53	14.78	0.96111		14.8787	24	14.78	2.80517
		14.8989	45	14.8	1.13203		14.8989	30	14.8	3.0345
		14.9191	56	14.82	1.37989		14.9191	29	14.82	3.41241
		14.9393	45	14.84	1.76064		14.9393	25	14.84	3.95666
		14.9595	54	14.86	2.38026		14.9595	39	14.86	4.70799
		14.9797	52	14.88	3.42612		14.9797	21	14.88	5.75153
		14.9999	48	14.9	5.1633		14.9999	43	14.9	7.24978
		15.0201	53	14.92	7.79588		15.0201	28	14.92	9.52766
		15.0403	36	14.94	10.966		15.0403	42	14.94	13.2266
		15.0606	41	14.96	12.7273		15.0606	39	14.96	19.4676
		15.0808	34	14.98	11.179		15.0808	34	14.98	29.8034
		15.101	39	15	8.02901		15.101	30	15	45.4772
		15.1212	41	15.02	5.3365		15.1212	28	15.02	64.4122
		15.1414	52	15.04	3.54414		15.1414	35	15.04	75.0614
		15.1616	35	15.06	2.46257		15.1616	13	15.06	65.9756
		15.1818	40	15.08	1.83012		15.1818	23	15.08	47.1547
		15.202	58	15.1	1.45276		15.202	31	15.1	31.0127
		15.2222	38	15.12	1.2147		15.2222	20	15.12	20.2349
		15.2424	45	15.14	1.04702		15.2424	25	15.14	13.6975
		15.2626	44	15.16	0.91226		15.2626	25	15.16	9.8282
		15.2828	44	15.18	0.80483		15.2828	32	15.18	7.45817
		15.303	47	15.2	0.72486		15.303	26	15.2	5.93135
		15.3232	43	15.22	0.66781		15.3232	16	15.22	4.85151
		15.3434	52	15.24	0.6285		15.3434	30	15.24	4.06638
		15.3636	62	15.26	0.60287		15.3636	21	15.26	3.47939
		15.3839	51	15.28	0.58777		15.3839	25	15.28	3.03218
		15.4041	44	15.3	0.58241		15.4041	24	15.3	2.6865
		15.4243	48	15.32	0.58549		15.4243	32	15.32	2.41692
		15.4445	45	15.34	0.59676		15.4445	18	15.34	2.20581
		15.4647	43	15.36	0.61643		15.4647	26	15.36	2.04081
		15.4849	50	15.38	0.64519		15.4849	22	15.38	1.91326
		15.5051	57	15.4	0.68425		15.5051	14	15.4	1.81735
		15.5253	44	15.42	0.73551		15.5253	20	15.42	1.74956
		15.5455	45	15.44	0.80179		15.5455	17	15.44	1.70841
		15.5657	35	15.46	0.88726		15.5657	34	15.46	1.69375
		15.5859	51	15.48	0.99823		15.5859	32	15.48	1.70448
		15.6061	55	15.5	1.14483		15.6061	17	15.5	1.73139
		15.6263	56	15.52	1.31943		15.6263	29	15.52	1.75591
		15.6465	41	15.54	1.60545		15.6465	28	15.54	1.77674
		15.6667	45	15.56	2.0327		15.6667	35	15.56	1.81474
		15.6869	45	15.58	2.68575		15.6869	23	15.58	1.88172
		15.7072	43	15.6	3.66507		15.7072	31	15.6	1.98105
		15.7274	60	15.62	5.01148		15.7274	27	15.62	2.11532
		15.7476	52	15.64	6.78345		15.7476	32	15.64	2.28907
		15.7678	57	15.66	8.03726		15.7678	25	15.66	2.50988
		15.788	62	15.68	9.6314		15.788	31	15.68	2.78807
		15.8082	55	15.7	12.4695		15.8082	20	15.7	3.35795
		15.8284	56	15.72	16.3343		15.8284	38	15.72	3.819
		15.8486	37	15.74	18.7094		15.8486	31	15.74	4.41635
		15.8688	50	15.76	17.2253		15.8688	44	15.76	5.20493
		15.889	46	15.78	13.5396		15.889	25	15.78	6.27342
		15.9092	54	15.8	10.8103		15.9092	38	15.8	8.05956
		15.9294	52	15.82	9.68569		15.9294	33	15.82	10.316
		15.9496	59	15.84	9.51442		15.9496	39	15.84	13.9188
		15.9698	46	15.86	8.88702		15.9698	34	15.86	19.9435
		15.99	48	15.88	7.34985		15.99	43	15.88	29.9427
		16.0102	54	15.9	5.81979		16.0102	33	15.9	45.3528
		16.0305	47	15.92	4.80563		16.0305	29	15.92	64.9292
		16.0507	52	15.94	4.33397		16.0507	21	15.94	79.572
		16.0709	71	15.96	5.15895		16.0709	25	15.96	74.3112
		16.0911	65	15.98	5.68133		16.0911	34	15.98	57.5152
		16.1113	54	16	6.76283		16.1113	22	16	41.5975
		16.1315	56	16.02	8.40748		16.1315	18	16.02	29.4261
		16.1517	42	16.04	10.3887		16.1517	31	16.04	21.1701
		16.1719	57	16.06	12.5388		16.1719	27	16.06	16.2792
		16.1921	48	16.08	14.062		16.1921	37	16.08	13.8046
		16.2123	57	16.1	13.1694		16.2123	20	16.1	13.0126
		16.2325	62	16.12	10.6123		16.2325	18	16.12	13.2524
		16.2527	44	16.14	8.08194		16.2527	35	16.14	13.3244
		16.2729	44	16.16	6.36362		16.2729	24	16.16	12.0068
		16.2931	45	16.18	5.35083		16.2931	21	16.18	9.95036
		16.3133	51	16.2	4.81377		16.3133	26	16.2	8.30254
		16.3335	32	16.22	4.57608		16.3335	21	16.22	7.12252
		16.3538	59	16.24	4.54433		16.3538	21	16.24	6.38622
		16.374	33	16.26	4.68241		16.374	18	16.26	5.94347
		16.3942	42	16.28	4.96927		16.3942	22	16.28	5.68986
		16.4144	38	16.3	5.30668		16.4144	37	16.3	5.56042
		16.4346	41	16.32	5.47294		16.4346	26	16.32	5.52129
		16.4548	65	16.34	5.93147		16.4548	31	16.34	5.55866
		16.475	53	16.36	6.00818		16.475	23	16.36	5.66949
		16.4952	62	16.38	6.34505		16.4952	21	16.38	5.86507
		16.5154	52	16.4	7.06072		16.5154	20	16.4	6.16694
		16.5356	47	16.42	7.94883		16.5356	30	16.42	6.60053
		16.5558	62	16.44	8.63509		16.5558	26	16.44	7.16493
		16.576	46	16.46	8.53597		16.576	29	16.46	7.80046
		16.5962	35	16.48	7.96744		16.5962	23	16.48	8.24779
		16.6164	48	16.5	7.50116		16.6164	28	16.5	8.61351
		16.6366	62	16.52	7.29208		16.6366	39	16.52	9.35538
		16.6568	56	16.54	7.30269		16.6568	23	16.54	10.6841
		16.6771	41	16.56	7.46761		16.6771	37	16.56	12.9726
		16.6973	45	16.58	7.73913		16.6973	28	16.58	16.7155
		16.7175	56	16.6	8.08649		16.7175	29	16.6	22.272
		16.7377	36	16.62	8.50017		16.7377	31	16.62	28.7836
		16.7579	54	16.64	8.97792		16.7579	35	16.64	32.221
		16.7781	66	16.66	9.76599		16.7781	36	16.66	29.2395
		16.7983	57	16.68	10.3907		16.7983	21	16.68	23.5493
		16.8185	41	16.7	11.0981		16.8185	24	16.7	18.969
		16.8387	59	16.72	11.9005		16.8387	24	16.72	16.1891
		16.8589	63	16.74	12.8138		16.8589	30	16.74	14.7902
		16.8791	46	16.76	13.8586		16.8791	45	16.76	14.2928
		16.8993	60	16.78	15.0614		16.8993	24	16.78	14.37
		16.9195	56	16.8	16.4565		16.9195	33	16.8	14.8353
		16.9397	52	16.82	18.0892		16.9397	27	16.82	15.6024
		16.9599	42	16.84	20.0198		16.9599	34	16.84	17.3201
		16.9801	70	16.86	22.3304		16.9801	28	16.86	18.6633
		17.0003	63	16.88	25.1351		17.0003	35	16.88	20.3304
		17.0206	71	16.9	28.5962		17.0206	28	16.9	22.4455
		17.0408	92	16.92	32.9532		17.0408	43	16.92	24.9325
		17.061	83	16.94	38.5778		17.061	49	16.94	28.0082
		17.0812	97	16.96	46.0997		17.0812	46	16.96	31.8659
		17.1014	142	16.98	56.6962		17.1014	56	16.98	36.8066
		17.1216	172	17	72.6627		17.1216	82	17	43.3374
		17.1418	265	17.02	98.1673		17.1418	91	17.02	52.3972
		17.162	275	17.04	139.958		17.162	103	17.04	65.7839
		17.1822	273	17.06	203.926		17.1822	100	17.06	86.69
		17.2024	258	17.08	289.554		17.2024	115	17.08	119.831
		17.2226	281	17.1	364.793		17.2226	101	17.1	170.789
		17.2428	265	17.12	371.896		17.2428	109	17.12	236.726
		17.263	306	17.14	329.097		17.263	114	17.14	293.768
		17.2832	257	17.16	304.072		17.2832	144	17.16	305.715
		17.3034	228	17.18	320.341		17.3034	103	17.18	295.361
		17.3236	196	17.2	359.608		17.3236	125	17.2	309.288
		17.3439	173	17.22	362.945		17.3439	164	17.22	355.992
		17.3641	169	17.24	307.202		17.3641	198	17.24	396.252
		17.3843	192	17.26	242.084		17.3843	248	17.26	376.983
		17.4045	253	17.28	199.891		17.4045	310	17.28	325.39
		17.4247	342	17.3	184.88		17.4247	356	17.3	297.162
		17.4449	441	17.32	196.304		17.4449	353	17.32	317.447
		17.4651	589	17.34	238.676		17.4651	371	17.34	401.425
		17.4853	694	17.36	324.091		17.4853	270	17.36	564.698
		17.5055	661	17.38	468.042		17.5055	231	17.38	805.535
		17.5257	531	17.4	671.325		17.5257	162	17.4	1034.53
		17.5459	414	17.42	862.094		17.5459	121	17.42	1043.52
		17.5661	281	17.44	872.456		17.5661	86	17.44	816.113
		17.5863	256	17.46	694.025		17.5863	68	17.46	558.325
		17.6065	233	17.48	497.403		17.6065	58	17.48	369.78
		17.6267	192	17.5	365.41		17.6267	56	17.5	251.635
		17.6469	201	17.52	300.716		17.6469	71	17.52	182.556
		17.6672	170	17.54	281.161		17.6672	79	17.54	143.434
		17.6874	156	17.56	267.997		17.6874	52	17.56	122.684
		17.7076	199	17.58	230.842		17.7076	53	17.58	115.213
		17.7278	283	17.6	185.125		17.7278	54	17.6	119.349
		17.748	382	17.62	151.315		17.748	36	17.62	132.378
		17.7682	486	17.64	133.507		17.7682	49	17.64	142.443
		17.7884	562	17.66	130.759		17.7884	43	17.66	131.742
		17.8086	668	17.68	143.823		17.8086	39	17.68	105.983
		17.8288	583	17.7	177.463		17.8288	39	17.7	81.9471
		17.849	508	17.72	240.179		17.849	29	17.72	64.6576
		17.8692	386	17.74	339.163		17.8692	36	17.74	53.3186
		17.8894	297	17.76	459.856		17.8894	38	17.76	46.3726
		17.9096	262	17.78	526.782		17.9096	47	17.78	42.3504
		17.9298	179	17.8	470.731		17.9298	38	17.8	40.2105
		17.95	177	17.82	360.31		17.95	37	17.82	39.6062
		17.9702	175	17.84	270.967		17.9702	52	17.84	42.1963
		17.9905	115	17.86	211.5		17.9905	47	17.86	46.3608
		18.0107	99	17.88	167.003		18.0107	41	17.88	54.2988
		18.0309	118	17.9	130.375		18.0309	46	17.9	66.193
		18.0511	107	17.92	104.328		18.0511	40	17.92	78.1244
		18.0713	155	17.94	88.0401		18.0713	37	17.94	80.0878
		18.0915	157	17.96	79.8097		18.0915	37	17.96	70.5195
		18.1117	177	17.98	78.3058		18.1117	27	17.98	59.4394
		18.1319	214	18	83.7418		18.1319	50	18	52.1341
		18.1521	225	18.02	98.2239		18.1521	55	18.02	48.8969
		18.1723	212	18.04	125.859		18.1723	53	18.04	48.8554
		18.1925	194	18.06	171.274		18.1925	92	18.06	51.2767
		18.2127	159	18.08	231.318		18.2127	97	18.08	55.8807
		18.2329	128	18.1	274.835		18.2329	152	18.1	62.847
		18.2531	115	18.12	256.426		18.2531	172	18.12	72.9477
		18.2733	83	18.14	196.16		18.2733	210	18.14	87.6823
		18.2935	102	18.16	139.983		18.2935	212	18.16	110.159
		18.3138	84	18.18	101.754		18.3138	295	18.18	146.504
		18.334	111	18.2	78.9393		18.334	294	18.2	207.348
		18.3542	100	18.22	66.3419		18.3542	257	18.22	307.29
		18.3744	120	18.24	59.8648		18.3744	287	18.24	457.774
		18.3946	107	18.26	57.1008		18.3946	198	18.26	638.178
		18.4148	126	18.28	56.9097		18.4148	152	18.28	741.011
		18.435	139	18.3	58.8847		18.435	156	18.3	670.869
		18.4552	163	18.32	63.05		18.4552	121	18.32	525.825
		18.4754	244	18.34	69.7735		18.4754	104	18.34	406.933
		18.4956	386	18.36	79.8961		18.4956	104	18.36	320.345
		18.5158	536	18.38	95.1126		18.5158	152	18.38	249.858
		18.536	801	18.4	118.798		18.536	132	18.4	199.585
		18.5562	1161	18.42	157.185		18.5562	130	18.42	172.252
		18.5764	1575	18.44	220.001		18.5764	187	18.44	165.461
		18.5966	1844	18.46	318.558		18.5966	210	18.46	179.241
		18.6168	1853	18.48	455.517		18.6168	228	18.48	219.439
		18.6371	1727	18.5	592.405		18.6371	193	18.5	298.32
		18.6573	1190	18.52	647.585		18.6573	197	18.52	430.369
		18.6775	833	18.54	640.727		18.6775	165	18.54	613.621
		18.6977	549	18.56	675.664		18.6977	117	18.56	773.432
		18.7179	412	18.58	779.911		18.7179	107	18.58	758.565
		18.7381	286	18.6	852.575		18.7381	75	18.6	583.187
		18.7583	205	18.62	753.288		18.7583	64	18.62	398.193
		18.7785	157	18.64	549.469		18.7785	55	18.64	266.271
		18.7987	165	18.66	369.872		18.7987	50	18.66	184.605
		18.8189	132	18.68	247.327		18.8189	60	18.68	136.808
		18.8391	115	18.7	171.683		18.8391	46	18.7	107.715
		18.8593	104	18.72	126		18.8593	42	18.72	87.2816
		18.8795	98	18.74	97.4767		18.8795	43	18.74	72.4428
		18.8997	102	18.76	78.4141		18.8997	42	18.76	61.6535
		18.9199	79	18.78	64.8376		18.9199	44	18.78	53.8645
		18.9401	93	18.8	54.778		18.9401	33	18.8	48.2328
		18.9603	84	18.82	47.1382		18.9603	45	18.82	44.1564
		18.9806	78	18.84	41.2382		18.9806	39	18.84	41.2317
		19.0008	86	18.86	36.6236		19.0008	56	18.86	39.2014
		19.021	88	18.88	32.9879		19.021	47	18.88	37.9068
		19.0412	70	18.9	30.1441		19.0412	40	18.9	36.2826
		19.0614	69	18.92	27.1938		19.0614	42	18.92	36.2492
		19.0816	86	18.94	25.7148		19.0816	32	18.94	36.7971
		19.1018	91	18.96	24.9313		19.1018	56	18.96	37.9484
		19.122	86	18.98	24.8945		19.122	62	18.98	39.7609
		19.1422	82	19	25.4708		19.1422	68	19	42.3352
		19.1624	94	19.02	25.795		19.1624	98	19.02	45.8282
		19.1826	91	19.04	25.4507		19.1826	162	19.04	50.478
		19.2028	73	19.06	25.1147		19.2028	201	19.06	56.6425
		19.223	77	19.08	25.7007		19.223	253	19.08	64.8508
		19.2432	88	19.1	26.8854		19.2432	305	19.1	75.867
		19.2634	73	19.12	27.2614		19.2634	350	19.12	90.671
		19.2836	82	19.14	26.4417		19.2836	395	19.14	110.873
		19.3039	91	19.16	25.8876		19.3039	437	19.16	139.033
		19.3241	121	19.18	26.4388		19.3241	455	19.18	181.952
		19.3443	155	19.2	28.3128		19.3443	495	19.2	253.25
		19.3645	206	19.22	31.6875		19.3645	547	19.22	374.679
		19.3847	280	19.24	36.5303		19.3847	525	19.24	573.494
		19.4049	290	19.26	44.7926		19.4049	425	19.26	863.982
		19.4251	318	19.28	58.1542		19.4251	333	19.28	1178.27
		19.4453	252	19.3	80.822		19.4453	240	19.3	1280.36
		19.4655	256	19.32	119.153		19.4655	180	19.32	1054.02
		19.4857	208	19.34	180.74		19.4857	127	19.34	730.441
		19.5059	171	19.36	266.506		19.5059	82	19.36	477.168
		19.5261	157	19.38	346.662		19.5261	74	19.38	313.526
		19.5463	114	19.4	350.493		19.5463	73	19.4	215.442
		19.5665	99	19.42	273.305		19.5665	51	19.42	157.08
		19.5867	91	19.44	185.731		19.5867	63	19.44	120.779
		19.6069	67	19.46	121.579		19.6069	48	19.46	96.6166
		19.6272	82	19.48	81.1391		19.6272	47	19.48	79.5731
		19.6474	78	19.5	57.0341		19.6474	47	19.5	67.1155
		19.6676	68	19.52	42.5393		19.6676	46	19.52	57.8154
		19.6878	59	19.54	33.3112		19.6878	44	19.54	50.8003
		19.708	77	19.56	27.0136		19.708	47	19.56	45.5131
		19.7282	78	19.58	22.2427		19.7282	59	19.58	41.598
		19.7484	63	19.6	18.8602		19.7484	53	19.6	38.8405
		19.7686	78	19.62	16.2739		19.7686	58	19.62	37.1398
		19.7888	66	19.64	14.2654		19.7888	73	19.64	36.5206
		19.809	66	19.66	12.6974		19.809	84	19.66	37.1122
		19.8292	66	19.68	11.4907		19.8292	82	19.68	39.3267
		19.8494	59	19.7	10.6123		19.8494	68	19.7	44.005
		19.8696	52	19.72	10.0614		19.8696	92	19.72	52.7539
		19.8898	60	19.74	9.82998		19.8898	67	19.74	67.5857
		19.91	39	19.76	9.77559		19.91	87	19.76	93.1337
		19.9302	58	19.78	9.44332		19.9302	83	19.78	130.012
		19.9505	71	19.8	8.56005		19.9505	61	19.8	173.96
		19.9707	55	19.82	7.53156		19.9707	55	19.82	209.101
		19.9909	65	19.84	6.68446		19.9909	53	19.84	202.638
		20.0111	63	19.86	6.06114		20.0111	41	19.86	156.878
		20.0313	61	19.88	5.60629		20.0313	31	19.88	109.054
		20.0515	59	19.9	5.27058		20.0515	35	19.9	75.0556
		20.0717	52	19.92	5.01592		20.0717	42	19.92	53.7312
		20.0919	52	19.94	4.81336		20.0919	25	19.94	40.2381
		20.1121	73	19.96	5.06974		20.1121	27	19.96	31.2388
		20.1323	70	19.98	4.92178		20.1323	34	19.98	25.1061
		20.1525	66	20	4.37902		20.1525	24	20	20.8173
		20.1727	75	20.02	4.29349		20.1727	31	20.02	17.7178
		20.1929	67	20.04	4.26517		20.1929	36	20.04	15.4036
		20.2131	68	20.06	4.27739		20.2131	36	20.06	12.9119
		20.2333	47	20.08	3.62919		20.2333	35	20.08	11.5208
		20.2535	57	20.1	3.76259		20.2535	34	20.1	10.4008
		20.2738	54	20.12	3.97296		20.2738	25	20.12	9.48741
		20.294	71	20.14	4.29803		20.294	22	20.14	8.73938
		20.3142	72	20.16	4.80191		20.3142	31	20.16	8.12366
		20.3344	70	20.18	5.58581		20.3344	28	20.18	7.63571
		20.3546	59	20.2	6.78573		20.3546	30	20.2	7.24293
		20.3748	67	20.22	8.47495		20.3748	26	20.22	7.21986
		20.395	57	20.24	10.6863		20.395	30	20.24	6.8428
		20.4152	65	20.26	13.6705		20.4152	32	20.26	6.47031
		20.4354	58	20.28	17.0335		20.4354	27	20.28	6.15141
		20.4556	71	20.3	18.3758		20.4556	30	20.3	5.89452
		20.4758	62	20.32	16.1652		20.4758	27	20.32	5.692
		20.496	61	20.34	12.76		20.496	23	20.34	5.53511
		20.5162	63	20.36	10.1657		20.5162	25	20.36	5.41771
		20.5364	67	20.38	8.69673		20.5364	19	20.38	5.33694
		20.5566	74	20.4	8.12844		20.5566	30	20.4	5.29261
		20.5768	72	20.42	8.21796		20.5768	20	20.42	5.28674
		20.5971	85	20.44	8.85544		20.5971	30	20.44	5.32389
		20.6173	91	20.46	10.1071		20.6173	30	20.46	5.41231
		20.6375	91	20.48	12.2637		20.6375	38	20.48	5.56655
		20.6577	83	20.5	15.9331		20.6577	38	20.5	5.8111
		20.6779	69	20.52	22.0001		20.6779	39	20.52	6.18292
		20.6981	75	20.54	31.2862		20.6981	38	20.54	6.72717
		20.7183	83	20.56	43.1223		20.7183	36	20.56	7.47301
		20.7385	90	20.58	52.2974		20.7385	72	20.58	8.34239
		20.7587	99	20.6	51.1909		20.7587	43	20.6	9.15891
		20.7789	118	20.62	42.844		20.7789	48	20.62	10.0759
		20.7991	105	20.64	35.9956		20.7991	59	20.64	11.5625
		20.8193	98	20.66	34.2141		20.8193	51	20.66	14.1038
		20.8395	98	20.68	38.2941		20.8395	43	20.68	18.2558
		20.8597	95	20.7	49.2514		20.8597	50	20.7	24.7006
		20.8799	89	20.72	67.223		20.8799	58	20.72	34.1238
		20.9001	91	20.74	86.0645		20.9001	39	20.74	46.0315
		20.9203	87	20.76	89.1572		20.9203	38	20.76	57.1545
		20.9406	65	20.78	72.0133		20.9406	42	20.78	66.1722
		20.9608	62	20.8	50.788		20.9608	32	20.8	67.3584
		20.981	88	20.82	34.7412		20.981	29	20.82	58.4433
		21.0012	55	20.84	24.4151		21.0012	25	20.84	45.8797
		21.0214	63	20.86	18.1989		21.0214	38	20.86	37.2673
		21.0416	54	20.88	14.1832		21.0416	35	20.88	33.6413
		21.0618	58	20.9	11.9438		21.0618	34	20.9	31.24
		21.082	60	20.92	10.5264		21.082	31	20.92	26.1724
		21.1022	55	20.94	9.61972		21.1022	43	20.94	20.0144
		21.1224	76	20.96	9.06482		21.1224	34	20.96	15.2235
		21.1426	65	20.98	8.77662		21.1426	35	20.98	12.2111
		21.1628	53	21	8.70732		21.1628	36	21	10.6712
		21.183	57	21.02	8.82358		21.183	26	21.02	10.3383
		21.2032	72	21.04	9.22592		21.2032	22	21.04	11.1687
		21.2234	62	21.06	9.59104		21.2234	16	21.06	13.2679
		21.2436	57	21.08	10.0909		21.2436	27	21.08	16.4769
		21.2639	64	21.1	10.7816		21.2639	28	21.1	19.2376
		21.2841	64	21.12	12.0827		21.2841	26	21.12	18.6987
		21.3043	81	21.14	13.2898		21.3043	34	21.14	15.3259
		21.3245	102	21.16	14.8355		21.3245	26	21.16	12.1244
		21.3447	100	21.18	16.818		21.3447	32	21.18	9.84197
		21.3649	113	21.2	19.3886		21.3649	21	21.2	8.48752
		21.3851	130	21.22	22.778		21.3851	43	21.22	7.75226
		21.4053	198	21.24	27.3234		21.4053	21	21.24	7.74973
		21.4255	250	21.26	33.5032		21.4255	22	21.26	7.83937
		21.4457	318	21.28	41.9585		21.4457	33	21.28	8.3269
		21.4659	322	21.3	53.6585		21.4659	33	21.3	9.21776
		21.4861	292	21.32	70.8481		21.4861	20	21.32	10.2761
		21.5063	308	21.34	99.0837		21.5063	32	21.34	11.4768
		21.5265	242	21.36	147.3		21.5265	35	21.36	11.9352
		21.5467	200	21.38	225.254		21.5467	34	21.38	11.8692
		21.5669	148	21.4	334.445		21.5669	30	21.4	11.9889
		21.5872	130	21.42	437.639		21.5872	33	21.42	12.6116
		21.6074	97	21.44	444.678		21.6074	47	21.44	13.7839
		21.6276	90	21.46	347.311		21.6276	61	21.46	15.5321
		21.6478	82	21.48	235.521		21.6478	81	21.48	17.943
		21.668	67	21.5	153.418		21.668	69	21.5	21.2061
		21.6882	81	21.52	101.714		21.6882	79	21.52	25.6842
		21.7084	48	21.54	71.0354		21.7084	76	21.54	32.0455
		21.7286	57	21.56	52.793		21.7286	95	21.56	41.4036
		21.7488	67	21.58	41.4512		21.7488	93	21.58	56.292
		21.769	62	21.6	34.2094		21.769	90	21.6	81.3618
		21.7892	68	21.62	29.5258		21.7892	93	21.62	123.16
		21.8094	59	21.64	26.6176		21.8094	54	21.64	188.82
		21.8296	63	21.66	24.8904		21.8296	68	21.66	276.02
		21.8498	88	21.68	23.3287		21.8498	81	21.68	346.008
		21.87	61	21.7	21.612		21.87	39	21.7	331.129
		21.8902	63	21.72	20.0978		21.8902	24	21.72	248.614
		21.9105	52	21.74	18.261		21.9105	43	21.74	166.404
		21.9307	53	21.76	15.9061		21.9307	30	21.76	108.68
		21.9509	51	21.78	13.824		21.9509	25	21.78	73.1757
		21.9711	58	21.8	12.3741		21.9711	40	21.8	52.072
		21.9913	67	21.82	11.5235		21.9913	37	21.82	39.3867
		22.0115	74	21.84	11.1221		22.0115	31	21.84	31.3145
		22.0317	71	21.86	10.8932		22.0317	33	21.86	25.8577
		22.0519	54	21.88	10.4962		22.0519	26	21.88	22.0553
		22.0721	54	21.9	9.98313		22.0721	18	21.9	19.3481
		22.0923	47	21.92	9.61534		22.0923	38	21.92	17.4712
		22.1125	61	21.94	9.49179		22.1125	28	21.94	16.304
		22.1327	56	21.96	9.62929		22.1327	34	21.96	15.7935
		22.1529	84	21.98	10.1254		22.1529	37	21.98	15.8687
		22.1731	69	22	10.9243		22.1731	37	22	16.2516
		22.1933	83	22.02	12.2428		22.1933	26	22.02	16.6453
		22.2135	75	22.04	14.265		22.2135	32	22.04	17.2255
		22.2338	83	22.06	17.0651		22.2338	32	22.06	18.0636
		22.254	70	22.08	20.9287		22.254	31	22.08	19.3894
		22.2742	76	22.1	26.0612		22.2742	33	22.1	21.4483
		22.2944	104	22.12	30.7193		22.2944	39	22.12	23.0043
		22.3146	93	22.14	30.9264		22.3146	42	22.14	22.5635
		22.3348	88	22.16	27.1714		22.3348	36	22.16	21.5507
		22.355	104	22.18	23.4922		22.355	36	22.18	22.0466
		22.3752	77	22.2	21.6165		22.3752	33	22.2	25.1415
		22.3954	91	22.22	21.8227		22.3954	50	22.22	31.5863
		22.4156	84	22.24	23.9846		22.4156	31	22.24	41.5591
		22.4358	79	22.26	27.7899		22.4358	30	22.26	53.3341
		22.456	100	22.28	31.4904		22.456	31	22.28	60.096
		22.4762	115	22.3	32.7865		22.4762	26	22.3	54.6816
		22.4964	121	22.32	32.7896		22.4964	33	22.32	43.1531
		22.5166	159	22.34	33.961		22.5166	46	22.34	33.6028
		22.5368	208	22.36	37.5808		22.5368	47	22.36	27.8362
		22.5571	250	22.38	44.3926		22.5571	55	22.38	25.1034
		22.5773	322	22.4	55.8159		22.5773	67	22.4	24.236
		22.5975	365	22.42	74.4476		22.5975	81	22.42	24.7014
		22.6177	412	22.44	104.169		22.6177	107	22.44	26.2656
		22.6379	370	22.46	148.735		22.6379	111	22.46	29.1006
		22.6581	339	22.48	206.232		22.6581	122	22.48	33.5429
		22.6783	305	22.5	263.962		22.6783	109	22.5	40.3223
		22.6985	225	22.52	311.789		22.6985	122	22.52	50.856
		22.7187	186	22.54	359.914		22.7187	122	22.54	67.6221
		22.7389	143	22.56	402.637		22.7389	122	22.56	94.0855
		22.7591	113	22.58	402.397		22.7591	109	22.58	133.223
		22.7793	107	22.6	345.033		22.7793	92	22.6	184.511
		22.7995	107	22.62	254.294		22.7995	97	22.62	236.908
		22.8197	96	22.64	173.321		22.8197	59	22.64	265.591
		22.8399	91	22.66	117.735		22.8399	57	22.66	278.605
		22.8601	81	22.68	83.3989		22.8601	49	22.68	309.123
		22.8803	94	22.7	63.1285		22.8803	44	22.7	346.234
		22.9006	72	22.72	51.0021		22.9006	52	22.72	332.393
		22.9208	104	22.74	43.8568		22.9208	36	22.74	262.994
		22.941	90	22.76	39.9749		22.941	55	22.76	193.321
		22.9612	115	22.78	38.1475		22.9612	47	22.78	147.404
		22.9814	95	22.8	37.1477		22.9814	78	22.8	120.763
		23.0016	111	22.82	36.8082		23.0016	76	22.82	99.9835
		23.0218	124	22.84	38.5688		23.0218	79	22.84	80.7614
		23.042	133	22.86	42.8412		23.042	74	22.86	66.7684
		23.0622	175	22.88	47.4752		23.0622	98	22.88	59.1483
		23.0824	207	22.9	48.5645		23.0824	89	22.9	57.6123
		23.1026	218	22.92	47.0167		23.1026	96	22.92	62.3186
		23.1228	191	22.94	48.7773		23.1228	95	22.94	74.253
		23.143	178	22.96	56.9968		23.143	101	22.96	94.1804
		23.1632	187	22.98	74.8571		23.1632	86	22.98	120.243
		23.1834	135	23	105.099		23.1834	91	23	147.169
		23.2036	121	23.02	146.573		23.2036	102	23.02	166.707
		23.2239	117	23.04	183.176		23.2239	98	23.04	180.925
		23.2441	100	23.06	194.146		23.2441	98	23.06	194.089
		23.2643	85	23.08	183.96		23.2643	104	23.08	185.238
		23.2845	86	23.1	154.722		23.2845	107	23.1	150.625
		23.3047	62	23.12	113.501		23.3047	83	23.12	116.371
		23.3249	72	23.14	78.3912		23.3249	82	23.14	96.3859
		23.3451	85	23.16	54.5667		23.3451	57	23.16	92.6037
		23.3653	76	23.18	39.8549		23.3653	57	23.18	106.071
		23.3855	97	23.2	31.0294		23.3855	44	23.2	138.062
		23.4057	94	23.22	25.61		23.4057	38	23.22	186.334
		23.4259	102	23.24	22.215		23.4259	45	23.24	229.106
		23.4461	117	23.26	20.1059		23.4461	38	23.26	226.342
		23.4663	127	23.28	18.9443		23.4663	38	23.28	184.967
		23.4865	117	23.3	18.6213		23.4865	43	23.3	144.357
		23.5067	105	23.32	19.222		23.5067	35	23.32	114.956
		23.5269	105	23.34	21.1009		23.5269	33	23.34	90.9844
		23.5472	78	23.36	25.0366		23.5472	41	23.36	70.6766
		23.5674	80	23.38	32.306		23.5674	33	23.38	53.6914
		23.5876	71	23.4	44.6364		23.5876	36	23.4	40.886
		23.6078	68	23.42	61.8218		23.6078	32	23.42	32.0524
		23.628	71	23.44	78.0042		23.628	40	23.44	26.1241
		23.6482	66	23.46	78.9492		23.6482	40	23.46	22.1552
		23.6684	79	23.48	63.5951		23.6684	31	23.48	19.4266
		23.6886	97	23.5	46.2096		23.6886	34	23.5	17.4965
		23.7088	74	23.52	33.712		23.7088	32	23.52	16.1177
		23.729	73	23.54	26.2481		23.729	28	23.54	15.157
		23.7492	73	23.56	22.4472		23.7492	41	23.56	14.5592
		23.7694	97	23.58	21.1591		23.7694	35	23.58	14.3051
		23.7896	119	23.6	21.8336		23.7896	49	23.6	14.5479
		23.8098	101	23.62	24.4379		23.8098	35	23.62	15.0679
		23.83	111	23.64	28.9795		23.83	53	23.64	15.9226
		23.8502	111	23.66	35.0561		23.8502	55	23.66	16.5523
		23.8705	85	23.68	41.2569		23.8705	56	23.68	16.9477
		23.8907	98	23.7	47.5874		23.8907	58	23.7	17.6699
		23.9109	107	23.72	57.9876		23.9109	52	23.72	19.2321
		23.9311	77	23.74	73.6791		23.9311	47	23.74	22.024
		23.9513	88	23.76	87.0491		23.9513	57	23.76	26.7974
		23.9715	97	23.78	85.8889		23.9715	42	23.78	34.5068
		23.9917	88	23.8	72.6577		23.9917	39	23.8	46.1602
		24.0119	101	23.82	56.0004		24.0119	28	23.82	62.093
		24.0321	75	23.84	41.7495		24.0321	38	23.84	82.5727
		24.0523	103	23.86	32.3429		24.0523	32	23.86	104.532
		24.0725	89	23.88	27.3949		24.0725	29	23.88	112.538
		24.0927	125	23.9	25.2566		24.0927	44	23.9	96.6745
		24.1129	149	23.92	24.6753		24.1129	51	23.92	73.0684
		24.1331	195	23.94	24.3024		24.1331	52	23.94	54.8206
		24.1533	203	23.96	23.9271		24.1533	57	23.96	43.0897
		24.1735	200	23.98	24.3523		24.1735	71	23.98	35.9403
		24.1938	239	24	25.9366		24.1938	84	24	32.2083
		24.214	166	24.02	29.0837		24.214	88	24.02	31.0751
		24.2342	155	24.04	34.8627		24.2342	95	24.04	32.0276
		24.2544	166	24.06	44.6982		24.2544	98	24.06	35.0192
		24.2746	145	24.08	61.1842		24.2746	122	24.08	40.6505
		24.2948	134	24.1	88.1097		24.2948	100	24.1	50.4419
		24.315	176	24.12	126.936		24.315	74	24.12	67.2743
		24.3352	132	24.14	168.275		24.3352	86	24.14	95.9098
		24.3554	143	24.16	182.509		24.3554	62	24.16	140.624
		24.3756	115	24.18	158.153		24.3756	66	24.18	199.239
		24.3958	135	24.2	127.056		24.3958	51	24.2	244.613
		24.416	131	24.22	110.604		24.416	71	24.22	234.898
		24.4362	129	24.24	111.056		24.4362	82	24.24	184.318
		24.4564	128	24.26	119.392		24.4564	70	24.26	136.624
		24.4766	154	24.28	116.914		24.4766	64	24.28	107.306
		24.4968	198	24.3	99.5685		24.4968	94	24.3	93.4257
		24.5171	205	24.32	82.3749		24.5171	96	24.32	85.6715
		24.5373	260	24.34	73.0739		24.5373	118	24.34	78.3251
		24.5575	259	24.36	73.4774		24.5575	106	24.36	74.916
		24.5777	317	24.38	84.407		24.5777	112	24.38	79.2419
		24.5979	295	24.4	107.395		24.5979	104	24.4	94.1765
		24.6181	285	24.42	142.849		24.6181	130	24.42	122.368
		24.6383	304	24.44	182.17		24.6383	98	24.44	163.649
		24.6585	282	24.46	207.046		24.6585	123	24.46	206.001
		24.6787	253	24.48	222.67		24.6787	81	24.48	229.636
		24.6989	229	24.5	245.491		24.6989	93	24.5	245.885
		24.7191	195	24.52	259.638		24.7191	99	24.52	266.733
		24.7393	192	24.54	250.271		24.7393	67	24.54	272.341
		24.7595	153	24.56	243.487		24.7595	71	24.56	264.608
		24.7797	173	24.58	249.794		24.7797	55	24.58	267.466
		24.7999	198	24.6	241.65		24.7999	75	24.6	267.465
		24.8201	246	24.62	206.868		24.8201	76	24.62	240.746
		24.8403	352	24.64	167.535		24.8403	49	24.64	205.786
		24.8606	400	24.66	132.382		24.8606	60	24.66	176.59
		24.8808	505	24.68	104.824		24.8808	91	24.68	144.287
		24.901	461	24.7	88.3771		24.901	117	24.7	113.415
		24.9212	423	24.72	82.6883		24.9212	104	24.72	92.6233
		24.9414	371	24.74	87.333		24.9414	103	24.74	83.0295
		24.9616	365	24.76	104.364		24.9616	108	24.76	84.6109
		24.9818	268	24.78	138.148		24.9818	82	24.78	98.3476
		25.002	232	24.8	193.693		25.002	90	24.8	127.349
		25.0222	165	24.82	266.762		25.0222	77	24.82	173.504
		25.0424	162	24.84	322.952		25.0424	85	24.84	226.83
		25.0626	135	24.86	321.383		25.0626	92	24.86	255.762
		25.0828	134	24.88	280.576		25.0828	75	24.88	243.932
		25.103	141	24.9	223.586		25.103	82	24.9	203.281
		25.1232	140	24.92	164.005		25.1232	70	24.92	154.331
		25.1434	144	24.94	118.024		25.1434	81	24.94	117.524
		25.1636	147	24.96	89.3197		25.1636	74	24.96	98.7404
		25.1839	155	24.98	74.1663		25.1839	62	24.98	97.4271
		25.2041	152	25	69.0042		25.2041	47	25	112.178
		25.2243	162	25.02	71.9174		25.2243	47	25.02	142.524
		25.2445	179	25.04	80.6149		25.2445	32	25.04	179.919
		25.2647	164	25.06	88.9223		25.2647	44	25.06	200.372
		25.2849	162	25.08	89.8945		25.2849	46	25.08	189.529
		25.3051	149	25.1	88.8577		25.3051	37	25.1	155.79
		25.3253	173	25.12	95.5374		25.3253	38	25.12	114.577
		25.3455	176	25.14	112.77		25.3455	29	25.14	80.8168
		25.3657	203	25.16	135.089		25.3657	33	25.16	58.2197
		25.3859	194	25.18	144.077		25.3859	47	25.18	44.4052
		25.4061	186	25.2	129.002		25.4061	34	25.2	35.8574
		25.4263	179	25.22	108.623		25.4263	54	25.22	30.485
		25.4465	146	25.24	99.2723		25.4465	34	25.24	27.0212
		25.4667	134	25.26	105.967		25.4667	42	25.26	24.6756
		25.4869	137	25.28	129.345		25.4869	40	25.28	23.1558
		25.5072	132	25.3	165.608		25.5072	41	25.3	22.3013
		25.5274	117	25.32	193.905		25.5274	42	25.32	22.0625
		25.5476	160	25.34	183.349		25.5476	46	25.34	22.3678
		25.5678	165	25.36	144.202		25.5678	52	25.36	23.342
		25.588	203	25.38	107.494		25.588	58	25.38	24.614
		25.6082	251	25.4	83.5346		25.6082	57	25.4	25.6619
		25.6284	246	25.42	71.0898		25.6284	52	25.42	26.7709
		25.6486	254	25.44	67.011		25.6486	52	25.44	28.8905
		25.6688	254	25.46	69.3319		25.6688	51	25.46	32.7227
		25.689	213	25.48	78.3387		25.689	65	25.48	39.3773
		25.7092	188	25.5	96.4721		25.7092	71	25.5	50.5977
		25.7294	185	25.52	127.856		25.7294	75	25.52	67.9748
		25.7496	199	25.54	176.01		25.7496	71	25.54	91.8141
		25.7698	239	25.56	240.867		25.7698	50	25.56	115.507
		25.79	268	25.58	314.51		25.79	79	25.58	129.497
		25.8102	319	25.6	354.698		25.8102	102	25.6	134.211
		25.8305	281	25.62	319.195		25.8305	100	25.62	126.915
		25.8507	310	25.64	252.31		25.8507	148	25.64	110.771
		25.8709	281	25.66	205.792		25.8709	156	25.66	95.4773
		25.8911	220	25.68	193.808		25.8911	155	25.68	83.5543
		25.9113	227	25.7	215.892		25.9113	161	25.7	78.0882
		25.9315	174	25.72	262.706		25.9315	187	25.72	80.492
		25.9517	146	25.74	314.946		25.9517	173	25.74	90.9353
		25.9719	146	25.76	355.76		25.9719	163	25.76	110.976
		25.9921	94	25.78	348.535		25.9921	150	25.78	145.146
		26.0123	106	25.8	278.446		26.0123	144	25.8	197.185
		26.0325	103	25.82	196.769		26.0325	137	25.82	258.216
		26.0527	99	25.84	135.707		26.0527	136	25.84	309.195
		26.0729	100	25.86	96.7723		26.0729	145	25.86	359.715
		26.0931	98	25.88	73.4781		26.0931	162	25.88	424.421
		26.1133	110	25.9	59.6392		26.1133	115	25.9	452.636
		26.1335	86	25.92	51.0699		26.1335	157	25.92	390.387
		26.1538	109	25.94	45.4851		26.1538	182	25.94	290.97
		26.174	110	25.96	42.6142		26.174	162	25.96	213.044
		26.1942	124	25.98	41.0661		26.1942	141	25.98	167.994
		26.2144	153	26	41.3911		26.2144	132	26	151.791
		26.2346	162	26.02	43.4888		26.2346	143	26.02	161.328
		26.2548	188	26.04	47.2328		26.2548	114	26.04	198.719
		26.275	194	26.06	51.2488		26.275	83	26.06	267.124
		26.2952	212	26.08	53.851		26.2952	79	26.08	357.765
		26.3154	226	26.1	57.3915		26.3154	92	26.1	417.701
		26.3356	251	26.12	65.2818		26.3356	84	26.12	384.685
		26.3558	288	26.14	80.4184		26.3558	102	26.14	297.95
		26.376	304	26.16	104.568		26.376	104	26.16	218.71
		26.3962	272	26.18	135.137		26.3962	120	26.18	161.547
		26.4164	321	26.2	157.664		26.4164	138	26.2	124.032
		26.4366	293	26.22	159.863		26.4366	143	26.22	102.124
		26.4568	303	26.24	159.256		26.4568	135	26.24	91.4847
		26.4771	334	26.26	177.399		26.4771	121	26.26	89.5741
		26.4973	354	26.28	223.531		26.4973	154	26.28	95.2814
		26.5175	381	26.3	294.48		26.5175	107	26.3	110.967
		26.5377	350	26.32	364.907		26.5377	102	26.32	140.473
		26.5579	359	26.34	394.926		26.5579	111	26.34	187.782
		26.5781	337	26.36	375.724		26.5781	116	26.36	250.703
		26.5983	272	26.38	336.375		26.5983	109	26.38	309.838
		26.6185	220	26.4	302.435		26.6185	124	26.4	358.75
		26.6387	224	26.42	300.35		26.6387	128	26.42	420.063
		26.6589	198	26.44	337.135		26.6589	96	26.44	468.29
		26.6791	188	26.46	384.938		26.6791	92	26.46	431.062
		26.6993	215	26.48	405.143		26.6993	103	26.48	329.218
		26.7195	213	26.5	394.204		26.7195	90	26.5	236.032
		26.7397	242	26.52	340.246		26.7397	80	26.52	176.505
		26.7599	279	26.54	257.479		26.7599	67	26.54	148.856
		26.7801	235	26.56	186.691		26.7801	46	26.56	147.992
		26.8004	264	26.58	140.701		26.8004	51	26.58	170.473
		26.8206	246	26.6	115.734		26.8206	53	26.6	209.089
		26.8408	223	26.62	106.512		26.8408	52	26.62	237.904
		26.861	189	26.64	111.063		26.861	60	26.64	226.855
		26.8812	169	26.66	131.099		26.8812	52	26.66	193.298
		26.9014	171	26.68	172.578		26.9014	67	26.68	159.889
		26.9216	111	26.7	241.273		26.9216	53	26.7	126.806
		26.9418	141	26.72	329.896		26.9418	64	26.72	98.2287
		26.962	119	26.74	388.318		26.962	69	26.74	78.6203
		26.9822	107	26.76	354.38		26.9822	70	26.76	66.7775
		27.0024	101	26.78	264.462		27.0024	58	26.78	61.3348
		27.0226	123	26.8	181.791		27.0226	70	26.8	61.6297
		27.0428	109	26.82	125.022		27.0428	58	26.82	67.6457
		27.063	103	26.84	90.6078		27.063	61	26.84	80.1698
		27.0832	108	26.86	70.5994		27.0832	56	26.86	98.4393
		27.1034	86	26.88	58.5737		27.1034	63	26.88	115.163
		27.1236	108	26.9	50.5352		27.1236	56	26.9	123.955
		27.1439	125	26.92	45.4312		27.1439	56	26.92	135.222
		27.1641	111	26.94	43.2995		27.1641	71	26.94	158.698
		27.1843	88	26.96	44.1802		27.1843	74	26.96	183.184
		27.2045	110	26.98	47.762		27.2045	68	26.98	177.769
		27.2247	107	27	52.0027		27.2247	86	27	142.398
		27.2449	94	27.02	53.6595		27.2449	93	27.02	106.077
		27.2651	90	27.04	54.4142		27.2651	111	27.04	80.9905
		27.2853	98	27.06	58.441		27.2853	109	27.06	67.1861
		27.3055	88	27.08	66.0852		27.3055	110	27.08	61.8548
		27.3257	112	27.1	69.5137		27.3257	96	27.1	62.8715
		27.3459	111	27.12	62.3016		27.3459	84	27.12	70.0043
		27.3661	108	27.14	51.2393		27.3661	70	27.14	84.7581
		27.3863	120	27.16	42.399		27.3863	67	27.16	111.258
		27.4065	158	27.18	37.3538		27.4065	55	27.18	156.572
		27.4267	194	27.2	35.419		27.4267	32	27.2	226.375
		27.4469	271	27.22	35.7277		27.4469	37	27.22	312.046
		27.4672	299	27.24	37.7497		27.4672	55	27.24	364.49
		27.4874	296	27.26	41.9491		27.4874	45	27.26	328.644
		27.5076	277	27.28	48.5243		27.5076	44	27.28	242.413
		27.5278	314	27.3	58.7653		27.5278	34	27.3	164.985
		27.548	261	27.32	75.4874		27.548	47	27.32	112.291
		27.5682	219	27.34	103.877		27.5682	48	27.34	80.3576
		27.5884	177	27.36	151.798		27.5884	42	27.36	61.3886
		27.6086	172	27.38	227.537		27.6086	62	27.38	50.5602
		27.6288	158	27.4	329.201		27.6288	63	27.4	44.0644
		27.649	121	27.42	413.685		27.649	64	27.42	40.3027
		27.6692	127	27.44	401.011		27.6692	91	27.44	38.5598
		27.6894	110	27.46	306.491		27.6894	92	27.46	38.6559
		27.7096	114	27.48	210.335		27.7096	114	27.48	40.8251
		27.7298	148	27.5	142.807		27.7298	123	27.5	45.6695
		27.75	168	27.52	101.646		27.75	97	27.52	53.9879
		27.7702	169	27.54	78.2754		27.7702	104	27.54	66.0351
		27.7905	232	27.56	65.5404		27.7905	94	27.56	79.2783
		27.8107	224	27.58	59.0885		27.8107	82	27.58	88.7349
		27.8309	238	27.6	56.8933		27.8309	58	27.6	99.3191
		27.8511	243	27.62	58.3486		27.8511	58	27.62	122.189
		27.8713	214	27.64	64.0762		27.8713	49	27.64	167.131
		27.8915	206	27.66	76.0073		27.8915	41	27.66	240.189
		27.9117	206	27.68	98.2619		27.9117	39	27.68	330.585
		27.9319	187	27.7	136.404		27.9319	29	27.7	381.562
		27.9521	152	27.72	195.466		27.9521	40	27.72	336.437
		27.9723	151	27.74	268.533		27.9723	46	27.74	243.809
		27.9925	146	27.76	317.383		27.9925	54	27.76	164.874
		28.0127	139	27.78	308.382		28.0127	58	27.78	112.179
		28.0329	152	27.8	270.816		28.0329	46	27.8	80.5717
		28.0531	146	27.82	224.184		28.0531	63	27.82	62.3755
		28.0733	155	27.84	170.849		28.0733	49	27.84	51.7998
		28.0935	167	27.86	126.88		28.0935	61	27.86	45.9479
		28.1138	197	27.88	99.2061		28.1138	67	27.88	43.2864
		28.134	245	27.9	84.8537		28.134	72	27.9	43.5692
		28.1542	230	27.92	77.9674		28.1542	79	27.92	46.918
		28.1744	226	27.94	75.079		28.1744	61	27.94	55.0034
		28.1946	220	27.96	76.7087		28.1946	66	27.96	67.9008
		28.2148	193	27.98	83.0307		28.2148	74	27.98	81.8864
		28.235	198	28	92.4373		28.235	60	28	87.5396
		28.2552	191	28.02	107.341		28.2552	70	28.02	83.2172
		28.2754	182	28.04	136.54		28.2754	54	28.04	80.3994
		28.2956	205	28.06	188.604		28.2956	57	28.06	87.9151
		28.3158	188	28.08	264.459		28.3158	57	28.08	110.582
		28.336	217	28.1	335.827		28.336	56	28.1	151.014
		28.3562	193	28.12	338.666		28.3562	71	28.12	203.831
		28.3764	214	28.14	270.196		28.3764	74	28.14	237.269
		28.3966	199	28.16	194.142		28.3966	120	28.16	215.598
		28.4168	198	28.18	141.209		28.4168	101	28.18	163.789
		28.4371	197	28.2	112.699		28.4371	142	28.2	119.335
		28.4573	186	28.22	103.869		28.4573	182	28.22	91.8011
		28.4775	163	28.24	112.756		28.4775	169	28.24	78.8482
		28.4977	178	28.26	138.52		28.4977	167	28.26	76.3344
		28.5179	176	28.28	177.678		28.5179	167	28.28	79.9643
		28.5381	226	28.3	209.871		28.5381	133	28.3	85.7255
		28.5583	243	28.32	201.216		28.5583	130	28.32	95.112
		28.5785	264	28.34	160.766		28.5785	98	28.34	114.98
		28.5987	293	28.36	122.637		28.5987	92	28.36	152.33
		28.6189	288	28.38	98.8732		28.6189	67	28.38	211.995
		28.6391	291	28.4	87.38		28.6391	78	28.4	287.271
		28.6593	282	28.42	82.5885		28.6593	58	28.42	344.787
		28.6795	252	28.44	82.5066		28.6795	82	28.44	365.416
		28.6997	224	28.46	89.7953		28.6997	55	28.46	373.989
		28.7199	175	28.48	108.742		28.7199	46	28.48	372.219
		28.7401	150	28.5	146.032		28.7401	45	28.5	330.295
		28.7604	136	28.52	210.468		28.7604	39	28.52	257.644
		28.7806	128	28.54	307.742		28.7806	34	28.54	192.975
		28.8008	118	28.56	419.749		28.8008	46	28.56	144.155
		28.821	121	28.58	471.753		28.821	48	28.58	109.418
		28.8412	94	28.6	407.437		28.8412	40	28.6	88.6951
		28.8614	80	28.62	292.348		28.8614	40	28.62	79.1684
		28.8816	96	28.64	195.246		28.8816	51	28.64	75.7218
		28.9018	100	28.66	130.567		28.9018	42	28.66	71.5591
		28.922	121	28.68	91.415		28.922	38	28.68	62.2713
		28.9422	77	28.7	68.0736		28.9422	40	28.7	51.4257
		28.9624	90	28.72	53.7471		28.9624	33	28.72	44.0972
		28.9826	87	28.74	44.5374		28.9826	42	28.74	40.9178
		29.0028	83	28.76	38.2988		29.0028	47	28.76	42.2412
		29.023	77	28.78	34.1476		29.023	52	28.78	48.6027
		29.0432	89	28.8	31.5636		29.0432	38	28.8	60.2509
		29.0634	95	28.82	30.0251		29.0634	39	28.82	74.2246
		29.0836	106	28.84	28.6198		29.0836	42	28.84	79.7797
		29.1039	110	28.86	26.8553		29.1039	52	28.86	70.0284
		29.1241	110	28.88	25.1614		29.1241	79	28.88	54.9699
		29.1443	134	28.9	23.8304		29.1443	76	28.9	42.9705
		29.1645	126	28.92	23.7358		29.1645	95	28.92	35.5721
		29.1847	147	28.94	24.627		29.1847	98	28.94	31.9382
		29.2049	178	28.96	26.7732		29.2049	118	28.96	31.0536
		29.2251	157	28.98	30.6331		29.2251	117	28.98	32.351
		29.2453	152	29	36.7093		29.2453	107	29	35.7784
		29.2655	147	29.02	44.8178		29.2655	116	29.02	41.3624
		29.2857	141	29.04	52.505		29.2857	99	29.04	48.863
		29.3059	150	29.06	57.5226		29.3059	95	29.06	57.1783
		29.3261	142	29.08	64.5		29.3261	88	29.08	66.5205
		29.3463	153	29.1	79.9909		29.3463	66	29.1	81.8859
		29.3665	174	29.12	107.066		29.3665	95	29.12	110.771
		29.3867	183	29.14	141.43		29.3867	69	29.14	160.901
		29.4069	230	29.16	162.218		29.4069	71	29.16	236.626
		29.4272	270	29.18	147.242		29.4272	66	29.18	323.46
		29.4474	237	29.2	113.875		29.4474	95	29.2	361.089
		29.4676	274	29.22	84.6806		29.4676	72	29.22	308.825
		29.4878	316	29.24	66.6861		29.4878	44	29.24	224.121
		29.508	310	29.26	57.9282		29.508	52	29.26	157.429
		29.5282	299	29.28	55.8333		29.5282	48	29.28	116.344
		29.5484	293	29.3	58.9933		29.5484	42	29.3	94.5232
		29.5686	332	29.32	67.9256		29.5686	31	29.32	85.8581
		29.5888	297	29.34	84.7161		29.5888	44	29.34	87.1747
		29.609	236	29.36	114.178		29.609	27	29.36	98.9003
		29.6292	263	29.38	162.444		29.6292	27	29.38	122.727
		29.6494	254	29.4	232.57		29.6494	32	29.4	152.282
		29.6696	226	29.42	308.914		29.6696	34	29.42	162.321
		29.6898	213	29.44	343.938		29.6898	41	29.44	137.211
		29.71	156	29.46	319.598		29.71	37	29.46	100.234
		29.7302	148	29.48	286.058		29.7302	41	29.48	70.7921
		29.7505	145	29.5	282.797		29.7505	37	29.5	51.3334
		29.7707	120	29.52	306.622		29.7707	46	29.52	39.5703
		29.7909	141	29.54	321.589		29.7909	44	29.54	32.4058
		29.8111	96	29.56	315.266		29.8111	45	29.56	27.7169
		29.8313	85	29.58	305.658		29.8313	37	29.58	24.473
		29.8515	84	29.6	274.063		29.8515	39	29.6	22.24
		29.8717	86	29.62	213.555		29.8717	44	29.62	21.1538
		29.8919	93	29.64	154.208		29.8919	42	29.64	20.6297
		29.9121	82	29.66	110.618		29.9121	46	29.66	20.157
		29.9323	76	29.68	80.9423		29.9323	57	29.68	19.3881
		29.9525	86	29.7	61.7806		29.9525	62	29.7	18.9524
		29.9727	70	29.72	49.8295		29.9727	58	29.72	19.0936
		29.9929	96	29.74	42.4742		29.9929	80	29.74	19.8721
		30.0131	88	29.76	38.1597		30.0131	68	29.76	21.3602
		30.0333	87	29.78	34.945		30.0333	70	29.78	23.7121
		30.0535	105	29.8	32.2619		30.0535	77	29.8	27.2319
		30.0738	111	29.82	29.2179		30.0738	58	29.82	32.2767
		30.094	114	29.84	27.087		30.094	57	29.84	39.1957
		30.1142	117	29.86	25.6348		30.1142	55	29.86	48.7803
		30.1344	128	29.88	24.9282		30.1344	67	29.88	63.8853
		30.1546	146	29.9	24.8551		30.1546	81	29.9	89.4712
		30.1748	166	29.92	25.4017		30.1748	61	29.92	130.197
		30.195	141	29.94	26.6024		30.195	55	29.94	183.528
		30.2152	185	29.96	28.6072		30.2152	83	29.96	230.288
		30.2354	181	29.98	31.7331		30.2354	73	29.98	241.407
		30.2556	185	30	36.623		30.2556	60	30	206.876
		30.2758	199	30.02	44.544		30.2758	67	30.02	155.4
		30.296	186	30.04	57.3432		30.296	74	30.04	115.607
		30.3162	185	30.06	78.8585		30.3162	86	30.06	91.4032
		30.3364	169	30.08	111.432		30.3364	72	30.08	77.7526
		30.3566	187	30.1	152.135		30.3566	52	30.1	73.3983
		30.3768	174	30.12	181.147		30.3768	64	30.12	79.0801
		30.3971	157	30.14	180.796		30.3971	67	30.14	96.9126
		30.4173	157	30.16	169.329		30.4173	50	30.16	126.706
		30.4375	145	30.18	157.976		30.4375	55	30.18	157.457
		30.4577	125	30.2	137.263		30.4577	52	30.2	162.598
		30.4779	147	30.22	113.015		30.4779	50	30.22	136.93
		30.4981	137	30.24	98.9727		30.4981	53	30.24	105.133
		30.5183	129	30.26	99.6894		30.5183	63	30.26	82.8577
		30.5385	158	30.28	114.66		30.5385	60	30.28	73.4713
		30.5587	171	30.3	137.236		30.5587	60	30.3	76.0094
		30.5789	202	30.32	149.616		30.5789	86	30.32	87.9636
		30.5991	205	30.34	140.39		30.5991	55	30.34	101.409
		30.6193	273	30.36	117.789		30.6193	96	30.36	101.514
		30.6395	377	30.38	94.3879		30.6395	83	30.38	89.881
		30.6597	380	30.4	78.0299		30.6597	70	30.4	80.6243
		30.6799	398	30.42	69.1924		30.6799	90	30.42	78.5518
		30.7001	398	30.44	66.396		30.7001	57	30.44	78.0851
		30.7204	355	30.46	68.4916		30.7204	65	30.46	72.8155
		30.7406	340	30.48	75.0378		30.7406	62	30.48	66.8605
		30.7608	318	30.5	86.8786		30.7608	67	30.5	66.3952
		30.781	274	30.52	106.832		30.781	46	30.52	74.3629
		30.8012	255	30.54	140.727		30.8012	45	30.54	93.6343
		30.8214	212	30.56	198.79		30.8214	52	30.56	126.522
		30.8416	248	30.58	294.907		30.8416	51	30.58	168.197
		30.8618	234	30.6	438.587		30.8618	48	30.6	193.542
		30.882	209	30.62	605.379		30.882	67	30.62	177.972
		30.9022	247	30.64	685.593		30.9022	70	30.64	144.332
		30.9224	198	30.66	594.059		30.9224	86	30.66	120.062
		30.9426	206	30.68	434.49		30.9426	66	30.68	109.556
		30.9628	182	30.7	308.449		30.9628	101	30.7	101.64
		30.983	197	30.72	236.013		30.983	119	30.72	88.0591
		31.0032	187	30.74	208.908		31.0032	104	30.74	74.7593
		31.0234	180	30.76	212.895		31.0234	95	30.76	66.9992
		31.0436	233	30.78	224.018		31.0436	106	30.78	65.4308
		31.0639	257	30.8	212.811		31.0639	94	30.8	70.0757
		31.0841	272	30.82	185.014		31.0841	104	30.82	82.8338
		31.1043	349	30.84	164.627		31.1043	97	30.84	107.898
		31.1245	393	30.86	157.44		31.1245	116	30.86	151.177
		31.1447	471	30.88	152.691		31.1447	107	30.88	216.518
		31.1649	589	30.9	137.626		31.1649	96	30.9	292.088
		31.1851	791	30.92	119.314		31.1851	92	30.92	326.691
		31.2053	999	30.94	108.272		31.2053	93	30.94	284.047
		31.2255	1179	30.96	107.21		31.2255	90	30.96	212.962
		31.2457	1403	30.98	116.73		31.2457	91	30.98	158.274
		31.2659	1270	31	138.179		31.2659	98	31	128.896
		31.2861	1158	31.02	174.97		31.2861	98	31.02	121.175
		31.3063	967	31.04	234.07		31.3063	115	31.04	131.238
		31.3265	955	31.06	315.907		31.3265	121	31.06	152.987
		31.3467	783	31.08	391.653		31.3467	176	31.08	176.665
		31.3669	550	31.1	404.114		31.3669	191	31.1	200.677
		31.3872	437	31.12	362.814		31.3872	159	31.12	220.49
		31.4074	349	31.14	335.569		31.4074	184	31.14	211.315
		31.4276	288	31.16	359.234		31.4276	166	31.16	176.296
		31.4478	225	31.18	447.691		31.4478	170	31.18	144.193
		31.468	189	31.2	601.823		31.468	182	31.2	127.445
		31.4882	184	31.22	788.88		31.4882	146	31.22	127.196
		31.5084	184	31.24	940.709		31.5084	167	31.24	143.998
		31.5286	159	31.26	961.467		31.5286	181	31.26	181.054
		31.5488	180	31.28	819.221		31.5488	192	31.28	243.654
		31.569	160	31.3	609.328		31.569	190	31.3	331.172
		31.5892	183	31.32	419.449		31.5892	171	31.32	422.64
		31.6094	181	31.34	285.174		31.6094	174	31.34	503.685
		31.6296	190	31.36	201.097		31.6296	158	31.36	593.798
		31.6498	194	31.38	150.416		31.6498	130	31.38	649.353
		31.67	201	31.4	119.779		31.67	111	31.4	584.762
		31.6902	173	31.42	101.158		31.6902	87	31.42	447.542
		31.7105	180	31.44	90.2949		31.7105	97	31.44	331.921
		31.7307	185	31.46	85.7968		31.7307	108	31.46	267.039
		31.7509	174	31.48	87.668		31.7509	117	31.48	252.597
		31.7711	165	31.5	96.5803		31.7711	101	31.5	284.973
		31.7913	155	31.52	110.88		31.7913	78	31.52	359.843
		31.8115	154	31.54	127.161		31.8115	116	31.54	450.939
		31.8317	171	31.56	143.378		31.8317	89	31.56	485.765
		31.8519	130	31.58	158.416		31.8519	107	31.58	432.59
		31.8721	130	31.6	176.658		31.8721	99	31.6	348.435
		31.8923	96	31.62	199.339		31.8923	112	31.62	266.442
		31.9125	117	31.64	203.525		31.9125	106	31.64	200.974
		31.9327	105	31.66	173.59		31.9327	82	31.66	160.645
		31.9529	96	31.68	133.022		31.9529	64	31.68	143.927
		31.9731	106	31.7	103.648		31.9731	56	31.7	149.312
		31.9933	91	31.72	90.1457		31.9933	68	31.72	178.371
		32.0135	134	31.74	91.3563		32.0135	64	31.74	234.14
		32.0338	133	31.76	103.96		32.0338	52	31.76	309.397
		32.054	140	31.78	117.738		32.054	57	31.78	360.421
		32.0742	156	31.8	114.174		32.0742	43	31.8	332.327
		32.0944	138	31.82	92.4932		32.0944	47	31.82	257.335
		32.1146	131	31.84	69.8576		32.1146	44	31.84	193.84
		32.1348	122	31.86	53.9372		32.1348	34	31.86	157.074
		32.155	119	31.88	44.7341		32.155	52	31.88	138.024
		32.1752	115	31.9	40.7657		32.1752	47	31.9	118.672
		32.1954	98	31.92	41.1954		32.1954	53	31.92	94.5788
		32.2156	97	31.94	46.3895		32.2156	66	31.94	73.8011
		32.2358	76	31.96	57.692		32.2358	52	31.96	59.534
		32.256	85	31.98	76.1163		32.256	58	31.98	50.956
		32.2762	68	32	97.9363		32.2762	46	32	46.5815
		32.2964	95	32.02	107.583		32.2964	72	32.02	44.9894
		32.3166	82	32.04	93.6833		32.3166	62	32.04	45.1525
		32.3368	93	32.06	70.9495		32.3368	58	32.06	46.7496
		32.3571	97	32.08	53.0503		32.3571	65	32.08	48.982
		32.3773	113	32.1	41.4874		32.3773	70	32.1	49.6234
		32.3975	89	32.12	35.1817		32.3975	88	32.12	50.558
		32.4177	99	32.14	30.9692		32.4177	75	32.14	55.6782
		32.4379	75	32.16	28.3184		32.4379	84	32.16	67.1209
		32.4581	75	32.18	27.0374		32.4581	81	32.18	84.3298
		32.4783	85	32.2	26.4289		32.4783	76	32.2	98.8814
		32.4985	88	32.22	26.7682		32.4985	84	32.22	96.8522
		32.5187	81	32.24	29.2841		32.5187	97	32.24	81.838
		32.5389	77	32.26	35.0312		32.5389	101	32.26	67.8024
		32.5591	76	32.28	45.0531		32.5591	112	32.28	60.1367
		32.5793	87	32.3	58.2542		32.5793	86	32.3	59.2749
		32.5995	99	32.32	67.924		32.5995	121	32.32	64.8697
		32.6197	88	32.34	64.5178		32.6197	105	32.34	78.6065
		32.6399	97	32.36	51.8969		32.6399	118	32.36	104.51
		32.6601	103	32.38	39.9254		32.6601	89	32.38	148.531
		32.6804	128	32.4	31.671		32.6804	110	32.4	215.305
		32.7006	112	32.42	26.6835		32.7006	77	32.42	294.074
		32.7208	139	32.44	24.1511		32.7208	82	32.44	334.258
		32.741	101	32.46	23.3096		32.741	92	32.46	293.742
		32.7612	149	32.48	23.6706		32.7612	106	32.48	219.436
		32.7814	186	32.5	25.0059		32.7814	99	32.5	159.838
		32.8016	170	32.52	27.3487		32.8016	100	32.52	124.222
		32.8218	196	32.54	31.2574		32.8218	104	32.54	109.449
		32.842	213	32.56	37.7893		32.842	89	32.56	112.432
		32.8622	231	32.58	48.0784		32.8622	88	32.58	130.531
		32.8824	232	32.6	64.2194		32.8824	105	32.6	155.797
		32.9026	241	32.62	85.6762		32.9026	89	32.62	166.673
		32.9228	251	32.64	104.975		32.9228	68	32.64	151.982
		32.943	231	32.66	109.717		32.943	78	32.66	133.14
		32.9632	235	32.68	105.841		32.9632	92	32.68	128.963
		32.9834	223	32.7	110.268		32.9834	76	32.7	145.494
		33.0036	261	32.72	129.567		33.0036	67	32.72	182.216
		33.0239	306	32.74	162.308		33.0239	82	32.74	225.583
		33.0441	241	32.76	190.813		33.0441	67	32.76	247.424
		33.0643	264	32.78	202.275		33.0643	81	32.78	244.056
		33.0845	271	32.8	209.572		33.0845	88	32.8	227.752
		33.1047	258	32.82	213.706		33.1047	66	32.82	193.402
		33.1249	246	32.84	209.84		33.1249	99	32.84	153.394
		33.1451	242	32.86	214.67		33.1451	83	32.86	127.083
		33.1653	202	32.88	232.282		33.1653	78	32.88	119.406
		33.1855	206	32.9	246.839		33.1855	92	32.9	124.889
		33.2057	173	32.92	263.95		33.2057	79	32.92	129.332
		33.2259	164	32.94	303.334		33.2259	101	32.94	121.405
		33.2461	138	32.96	348.663		33.2461	90	32.96	111.524
		33.2663	118	32.98	355.42		33.2663	82	32.98	112.405
		33.2865	111	33	322.236		33.2865	103	33	126.805
		33.3067	125	33.02	267.448		33.3067	91	33.02	147.34
		33.3269	107	33.04	210.11		33.3269	79	33.04	161.203
		33.3472	106	33.06	174.379		33.3472	100	33.06	170.177
		33.3674	83	33.08	168.006		33.3674	86	33.08	179.772
		33.3876	86	33.1	186.514		33.3876	71	33.1	177.758
		33.4078	72	33.12	210.478		33.4078	65	33.12	166.839
		33.428	93	33.14	205.654		33.428	51	33.14	162.571
		33.4482	85	33.16	171.237		33.4482	59	33.16	162.087
		33.4684	72	33.18	133.317		33.4684	45	33.18	158.866
		33.4886	77	33.2	100.774		33.4886	35	33.2	158.703
		33.5088	56	33.22	76.9782		33.5088	34	33.22	173.71
		33.529	67	33.24	62.5734		33.529	27	33.24	214.567
		33.5492	91	33.26	53.884		33.5492	41	33.26	276.904
		33.5694	79	33.28	45.8777		33.5694	37	33.28	320.517
		33.5896	79	33.3	37.7764		33.5896	43	33.3	291.503
		33.6098	69	33.32	31.2932		33.6098	38	33.32	216.556
		33.63	77	33.34	26.6389		33.63	48	33.34	148.452
		33.6502	87	33.36	23.1398		33.6502	44	33.36	101.977
		33.6705	80	33.38	20.4691		33.6705	56	33.38	73.5724
		33.6907	76	33.4	18.68		33.6907	49	33.4	57.192
		33.7109	86	33.42	17.5488		33.7109	74	33.42	47.5261
		33.7311	96	33.44	17.0934		33.7311	70	33.44	41.8661
		33.7513	101	33.46	17.315		33.7513	64	33.46	38.8811
		33.7715	117	33.48	18.2256		33.7715	84	33.48	38.2123
		33.7917	133	33.5	20.1725		33.7917	71	33.5	39.6855
		33.8119	120	33.52	23.1432		33.8119	86	33.52	43.3545
		33.8321	109	33.54	26.6299		33.8321	96	33.54	48.3182
		33.8523	122	33.56	28.1799		33.8523	112	33.56	51.7346
		33.8725	120	33.58	26.5492		33.8725	102	33.58	53.5224
		33.8927	107	33.6	24.3902		33.8927	80	33.6	56.5599
		33.9129	103	33.62	23.7316		33.9129	74	33.62	60.2032
		33.9331	89	33.64	25.1455		33.9331	84	33.64	62.031
		33.9533	92	33.66	29.2508		33.9533	83	33.66	64.4887
		33.9735	86	33.68	37.3976		33.9735	74	33.68	73.1033
		33.9938	86	33.7	51.5719		33.9938	59	33.7	92.6267
		34.014	71	33.72	73.1748		34.014	60	33.72	127.539
		34.0342	74	33.74	98.5893		34.0342	67	33.74	180.413
		34.0544	89	33.76	113.449		34.0544	40	33.76	240.902
		34.0746	94	33.78	108.006		34.0746	55	33.78	282.349
		34.0948	79	33.8	88.5993		34.0948	53	33.8	302.121
		34.115	86	33.82	66.7582		34.115	44	33.82	299.89
		34.1352	86	33.84	50.7399		34.1352	37	33.84	251.829
		34.1554	74	33.86	41.5824		34.1554	44	33.86	181.481
		34.1756	71	33.88	37.1789		34.1756	38	33.88	123.872
		34.1958	103	33.9	34.1776		34.1958	47	33.9	85.5264
		34.216	90	33.92	31.1322		34.216	38	33.92	62.5896
		34.2362	109	33.94	29.7248		34.2362	50	33.94	49.3904
		34.2564	90	33.96	31.078		34.2564	29	33.96	42.179
		34.2766	101	33.98	34.5413		34.2766	39	33.98	38.9934
		34.2968	109	34	36.8125		34.2968	34	34	39.1794
		34.3171	110	34.02	34.7239		34.3171	38	34.02	42.9371
		34.3373	154	34.04	30.9124		34.3373	31	34.04	49.7101
		34.3575	137	34.06	28.8564		34.3575	50	34.06	55.087
		34.3777	165	34.08	29.8121		34.3777	52	34.08	51.9213
		34.3979	133	34.1	34.5073		34.3979	44	34.1	42.3339
		34.4181	167	34.12	43.7754		34.4181	54	34.12	33.1474
		34.4383	131	34.14	58.2259		34.4383	52	34.14	26.6646
		34.4585	144	34.16	74.3644		34.4585	39	34.16	22.6292
		34.4787	151	34.18	81.8857		34.4787	43	34.18	20.4141
		34.4989	146	34.2	75.3378		34.4989	38	34.2	19.4585
		34.5191	145	34.22	66.6747		34.5191	44	34.22	19.4436
		34.5393	130	34.24	64.9084		34.5393	37	34.24	20.3636
		34.5595	145	34.26	71.8924		34.5595	35	34.26	22.6409
		34.5797	153	34.28	86.1259		34.5797	42	34.28	26.591
		34.5999	153	34.3	105.336		34.5999	50	34.3	33.1261
		34.6201	184	34.32	131.098		34.6201	56	34.32	42.5864
		34.6404	199	34.34	159.539		34.6404	69	34.34	55.7283
		34.6606	199	34.36	166.817		34.6606	86	34.36	72.8023
		34.6808	223	34.38	143.178		34.6808	81	34.38	86.2207
		34.701	185	34.4	114.288		34.701	64	34.4	82.6639
		34.7212	202	34.42	97.5855		34.7212	55	34.42	66.6075
		34.7414	185	34.44	96.4431		34.7414	55	34.44	51.8315
		34.7616	171	34.46	110.314		34.7616	75	34.46	42.6252
		34.7818	167	34.48	133.81		34.7818	59	34.48	38.4167
		34.802	146	34.5	153.219		34.802	63	34.5	38.1011
		34.8222	157	34.52	162.214		34.8222	91	34.52	41.699
		34.8424	162	34.54	176.814		34.8424	72	34.54	50.1619
		34.8626	152	34.56	201.495		34.8626	76	34.56	66.0196
		34.8828	130	34.58	212.424		34.8828	95	34.58	92.8446
		34.903	125	34.6	194.963		34.903	85	34.6	133.012
		34.9232	131	34.62	171.426		34.9232	95	34.62	177.909
		34.9434	149	34.64	151.915		34.9434	98	34.64	196.379
		34.9636	125	34.66	133.334		34.9636	104	34.66	170.038
		34.9839	158	34.68	118.244		34.9839	76	34.68	128.108
		35.0041	134	34.7	108.295		35.0041	74	34.7	95.8705
		35.0243	113	34.72	105.719		35.0243	83	34.72	77.7067
		35.0445	112	34.74	111.518		35.0445	64	34.74	71.6598
		35.0647	130	34.76	120.866		35.0647	75	34.76	75.9132
		35.0849	128	34.78	122.952		35.0849	67	34.78	92.2932
		35.1051	91	34.8	118.999		35.1051	64	34.8	125.035
		35.1253	99	34.82	120.789		35.1253	60	34.82	179.929
		35.1455	99	34.84	130.099		35.1455	62	34.84	256.431
		35.1657	102	34.86	132.788		35.1657	46	34.86	327.092
		35.1859	115	34.88	122.998		35.1859	45	34.88	334.844
		35.2061	121	34.9	115.973		35.2061	43	34.9	271.499
		35.2263	130	34.92	118.753		35.2263	55	34.92	192.64
		35.2465	127	34.94	120.175		35.2465	64	34.94	133.3
		35.2667	128	34.96	106.186		35.2667	57	34.96	97.286
		35.2869	119	34.98	83.4765		35.2869	60	34.98	79.4475
		35.3072	129	35	64.2451		35.3072	52	35	74.9981
		35.3274	145	35.02	51.0785		35.3274	71	35.02	80.9651
		35.3476	123	35.04	42.574		35.3476	50	35.04	92.5998
		35.3678	112	35.06	37.9609		35.3678	50	35.06	99.1092
		35.388	109	35.08	36.8488		35.388	54	35.08	92.6878
		35.4082	93	35.1	39.2458		35.4082	57	35.1	79.0034
		35.4284	116	35.12	45.8161		35.4284	53	35.12	64.8533
		35.4486	111	35.14	57.4992		35.4486	44	35.14	55.4826
		35.4688	111	35.16	73.8298		35.4688	57	35.16	53.3353
		35.489	125	35.18	89.4821		35.489	60	35.18	59.2098
		35.5092	171	35.2	99.8145		35.5092	41	35.2	73.6439
		35.5294	206	35.22	108.845		35.5294	37	35.22	94.809
		35.5496	247	35.24	113.024		35.5496	34	35.24	112.447
		35.5698	365	35.26	106.129		35.5698	36	35.26	113.655
		35.59	409	35.28	94.518		35.59	35	35.28	104.194
		35.6102	445	35.3	80.3842		35.6102	30	35.3	98.3287
		35.6305	455	35.32	64.9144		35.6305	52	35.32	100.303
		35.6507	390	35.34	52.3448		35.6507	47	35.34	98.1634
		35.6709	362	35.36	44.5496		35.6709	29	35.36	82.656
		35.6911	366	35.38	41.0116		35.6911	30	35.38	63.6968
		35.7113	306	35.4	40.8336		35.7113	48	35.4	49.2529
		35.7315	244	35.42	43.4074		35.7315	43	35.42	38.6665
		35.7517	218	35.44	48.7845		35.7517	43	35.44	30.728
		35.7719	204	35.46	57.5296		35.7719	41	35.46	24.7267
		35.7921	136	35.48	70.6232		35.7921	42	35.48	20.6682
		35.8123	125	35.5	89.2297		35.8123	39	35.5	18.0049
		35.8325	136	35.52	117.223		35.8325	47	35.52	16.3155
		35.8527	114	35.54	164.209		35.8527	48	35.54	15.2662
		35.8729	120	35.56	241.205		35.8729	54	35.56	14.7468
		35.8931	110	35.58	351.356		35.8931	67	35.58	14.7523
		35.9133	127	35.6	467.845		35.9133	84	35.6	15.0244
		35.9335	143	35.62	513.512		35.9335	66	35.62	15.728
		35.9538	161	35.64	436.555		35.9538	57	35.64	16.9878
		35.974	202	35.66	310.871		35.974	77	35.66	19.032
		35.9942	238	35.68	208.512		35.9942	80	35.68	22.0599
		36.0144	240	35.7	142.011		36.0144	66	35.7	26.1931
		36.0346	201	35.72	102.928		36.0346	64	35.72	30.9218
		36.0548	236	35.74	80.7838		36.0548	63	35.74	35.8739
		36.075	195	35.76	67.7256		36.075	56	35.76	43.1423
		36.0952	212	35.78	59.6868		36.0952	82	35.78	55.8969
		36.1154	181	35.8	55.5902		36.1154	67	35.8	76.7899
		36.1356	142	35.82	54.9847		36.1356	85	35.82	105.128
		36.1558	151	35.84	58.0686		36.1558	63	35.84	132.978
		36.176	122	35.86	65.2337		36.176	85	35.86	152.223
		36.1962	125	35.88	78.3444		36.1962	86	35.88	157.971
		36.2164	107	35.9	101.586		36.2164	75	35.9	141.404
		36.2366	109	35.92	140.504		36.2366	69	35.92	111.391
		36.2568	69	35.94	198.797		36.2568	87	35.94	86.5438
		36.2771	83	35.96	271.415		36.2771	61	35.96	73.8618
		36.2973	95	35.98	330.517		36.2973	78	35.98	73.9069
		36.3175	85	36	340.267		36.3175	68	36	86.9892
		36.3377	82	36.02	292.178		36.3377	61	36.02	113.978
		36.3579	73	36.04	216.838		36.3579	50	36.04	151.109
		36.3781	74	36.06	152.083		36.3781	57	36.06	178.737
		36.3983	94	36.08	107.129		36.3983	53	36.08	171.081
		36.4185	54	36.1	77.9634		36.4185	63	36.1	141.638
		36.4387	74	36.12	59.1718		36.4387	64	36.12	118.036
		36.4589	78	36.14	47.3259		36.4589	65	36.14	108.442
		36.4791	67	36.16	40.1107		36.4791	49	36.16	107.508
		36.4993	89	36.18	35.1238		36.4993	60	36.18	101.644
		36.5195	73	36.2	30.28		36.5195	66	36.2	89.005
		36.5397	78	36.22	25.4455		36.5397	73	36.22	80.239
		36.5599	74	36.24	21.4617		36.5599	58	36.24	78.6885
		36.5801	87	36.26	18.6043		36.5801	54	36.26	79.3282
		36.6004	77	36.28	16.7582		36.6004	50	36.28	79.0737
		36.6206	81	36.3	15.4043		36.6206	58	36.3	79.4042
		36.6408	69	36.32	14.4932		36.6408	43	36.32	76.2955
		36.661	88	36.34	14.1977		36.661	46	36.34	67.4488
		36.6812	93	36.36	14.4924		36.6812	38	36.36	60.0635
		36.7014	98	36.38	15.6907		36.7014	54	36.38	60.0955
		36.7216	109	36.4	17.6167		36.7216	51	36.4	69.9994
		36.7418	95	36.42	19.9654		36.7418	57	36.42	91.2912
		36.762	86	36.44	20.9953		36.762	60	36.44	121.776
		36.7822	86	36.46	20.059		36.7822	44	36.46	145.471
		36.8024	88	36.48	18.7108		36.8024	55	36.48	138.234
		36.8226	83	36.5	18.3427		36.8226	59	36.5	109.181
		36.8428	105	36.52	19.022		36.8428	63	36.52	81.9168
		36.863	93	36.54	19.5643		36.863	69	36.54	62.5059
		36.8832	88	36.56	19.3958		36.8832	75	36.56	48.8878
		36.9034	113	36.58	19.6677		36.9034	79	36.58	40.115
		36.9237	95	36.6	21.6862		36.9237	118	36.6	35.1802
		36.9439	96	36.62	26.43		36.9439	119	36.62	33.2926
		36.9641	99	36.64	34.7401		36.9641	156	36.64	33.8853
		36.9843	95	36.66	46.5279		36.9843	138	36.66	36.6389
		37.0045	91	36.68	57.7477		37.0045	108	36.68	40.397
		37.0247	101	36.7	62.1038		37.0247	124	36.7	43.1799
		37.0449	92	36.72	58.5144		37.0449	116	36.72	44.9696
		37.0651	88	36.74	49.6591		37.0651	106	36.74	47.7328
		37.0853	84	36.76	42.0132		37.0853	105	36.76	53.5599
		37.1055	72	36.78	39.6209		37.1055	109	36.78	64.5625
		37.1257	75	36.8	43.3595		37.1257	114	36.8	84.5459
		37.1459	90	36.82	52.0057		37.1459	74	36.82	119.614
		37.1661	101	36.84	60.7758		37.1661	76	36.84	177.571
		37.1863	89	36.86	61.9862		37.1863	75	36.86	261.593
		37.2065	99	36.88	55.0163		37.2065	75	36.88	351.377
		37.2267	85	36.9	47.9931		37.2267	62	36.9	379.357
		37.2469	101	36.92	44.7524		37.2469	65	36.92	316.972
		37.2672	115	36.94	44.1441		37.2672	63	36.94	231.964
		37.2874	114	36.96	44.163		37.2874	56	36.96	171.483
		37.3076	118	36.98	45.4757		37.3076	69	36.98	142.789
		37.3278	102	37	47.6277		37.3278	66	37	141.774
		37.348	116	37.02	46.7033		37.348	55	37.02	160.846
		37.3682	128	37.04	43.5385		37.3682	47	37.04	181.467
		37.3884	121	37.06	42.7666		37.3884	48	37.06	176.891
		37.4086	116	37.08	45.7182		37.4086	44	37.08	152.014
		37.4288	125	37.1	52.6918		37.4288	53	37.1	128.625
		37.449	103	37.12	59.3836		37.449	48	37.12	112.837
		37.4692	122	37.14	61.5149		37.4692	66	37.14	108.244
		37.4894	123	37.16	63.4547		37.4894	62	37.16	116.995
		37.5096	104	37.18	72.0404		37.5096	39	37.18	132.611
		37.5298	124	37.2	88.976		37.5298	59	37.2	139.55
		37.55	133	37.22	109.533		37.55	58	37.22	124.687
		37.5702	171	37.24	126.517		37.5702	52	37.24	98.2745
		37.5905	171	37.26	134.718		37.5905	47	37.26	76.9891
		37.6107	215	37.28	128.251		37.6107	59	37.28	64.7533
		37.6309	256	37.3	107.103		37.6309	46	37.3	57.8258
		37.6511	320	37.32	83.6721		37.6511	44	37.32	51.5183
		37.6713	335	37.34	67.7319		37.6713	66	37.34	46.5883
		37.6915	381	37.36	61.6292		37.6915	47	37.36	45.3872
		37.7117	359	37.38	64.7532		37.7117	64	37.38	49.6756
		37.7319	327	37.4	75.3443		37.7319	56	37.4	60.8789
		37.7521	305	37.42	87.9465		37.7521	45	37.42	80.2219
		37.7723	260	37.44	93.6599		37.7723	69	37.44	104.949
		37.7925	266	37.46	95.3353		37.7925	57	37.46	120.327
		37.8127	239	37.48	104.781		37.8127	56	37.48	110.491
		37.8329	202	37.5	125.424		37.8329	44	37.5	87.5763
		37.8531	150	37.52	146.54		37.8531	64	37.52	69.1964
		37.8733	175	37.54	152.326		37.8733	46	37.54	60.1394
		37.8935	187	37.56	146.613		37.8935	45	37.56	60.5062
		37.9138	179	37.58	134.935		37.9138	37	37.58	69.981
		37.934	175	37.6	121.652		37.934	40	37.6	88.3867
		37.9542	160	37.62	119.282		37.9542	48	37.62	110.77
		37.9744	134	37.64	134.268		37.9744	46	37.64	124.939
		37.9946	175	37.66	163.664		37.9946	56	37.66	124.611
		38.0148	124	37.68	194.981		38.0148	61	37.68	118.374
		38.035	134	37.7	220.369		38.035	46	37.7	111.917
		38.0552	120	37.72	228.805		38.0552	60	37.72	97.0321
		38.0754	105	37.74	203.546		38.0754	54	37.74	76.5235
		38.0956	115	37.76	167.298		38.0956	49	37.76	60.2855
		38.1158	94	37.78	147.204		38.1158	57	37.78	50.0458
		38.136	109	37.8	147.94		38.136	70	37.8	43.2657
		38.1562	111	37.82	161.823		38.1562	42	37.82	38.4558
		38.1764	117	37.84	175.872		38.1764	60	37.84	35.5873
		38.1966	111	37.86	168.76		38.1966	68	37.86	35.0802
		38.2168	124	37.88	138.6		38.2168	67	37.88	37.0377
		38.2371	159	37.9	108.969		38.2371	87	37.9	40.7971
		38.2573	174	37.92	90.5373		38.2573	101	37.92	45.4468
		38.2775	157	37.94	80.7598		38.2775	103	37.94	52.5265
		38.2977	146	37.96	76.0875		38.2977	72	37.96	66.0924
		38.3179	126	37.98	73.6649		38.3179	117	37.98	88.6032
		38.3381	177	38	68.5827		38.3381	104	38	118.381
		38.3583	154	38.02	61.7944		38.3583	111	38.02	141.34
		38.3785	148	38.04	57.6403		38.3785	103	38.04	140.612
		38.3987	146	38.06	57.1491		38.3987	88	38.06	125.863
		38.4189	155	38.08	60.3838		38.4189	73	38.08	114.351
		38.4391	118	38.1	69.038		38.4391	81	38.1	111.026
		38.4593	140	38.12	86.0845		38.4593	69	38.12	109.075
		38.4795	136	38.14	114.962		38.4795	74	38.14	106.367
		38.4997	135	38.16	156.576		38.4997	65	38.16	112.438
		38.5199	111	38.18	198.731		38.5199	79	38.18	135.334
		38.5401	122	38.2	219.367		38.5401	53	38.2	178.461
		38.5604	120	38.22	205.073		38.5604	69	38.22	235.304
		38.5806	101	38.24	162.907		38.5806	72	38.24	286.544
		38.6008	116	38.26	121.86		38.6008	75	38.26	323.235
		38.621	96	38.28	97.085		38.621	56	38.28	328.575
		38.6412	83	38.3	89.5941		38.6412	81	38.3	277.284
		38.6614	92	38.32	96.5343		38.6614	79	38.32	202.463
		38.6816	101	38.34	111.336		38.6816	74	38.34	142.993
		38.7018	82	38.36	119.765		38.7018	70	38.36	106.194
		38.722	71	38.38	116.315		38.722	52	38.38	88.9796
		38.7422	74	38.4	112.544		38.7422	58	38.4	86.6758
		38.7624	83	38.42	110.123		38.7624	58	38.42	95.9698
		38.7826	65	38.44	103.012		38.7826	53	38.44	111.493
		38.8028	81	38.46	94.5102		38.8028	43	38.46	122.287
		38.823	74	38.48	92.4448		38.823	53	38.48	116.138
		38.8432	66	38.5	96.9238		38.8432	54	38.5	97.6581
		38.8634	68	38.52	96.6478		38.8634	42	38.52	82.4816
		38.8837	68	38.54	84.2179		38.8837	42	38.54	78.7583
		38.9039	69	38.56	65.8212		38.9039	40	38.56	88.1278
		38.9241	59	38.58	49.1204		38.9241	33	38.58	108.765
		38.9443	68	38.6	37.3532		38.9443	38	38.6	129.833
		38.9645	71	38.62	29.8702		38.9645	55	38.62	130.818
		38.9847	78	38.64	25.2932		38.9847	59	38.64	109.984
		39.0049	83	38.66	22.3159		39.0049	48	38.66	84.6374
		39.0251	72	38.68	20.3381		39.0251	47	38.68	62.6343
		39.0453	61	38.7	18.8338		39.0453	62	38.7	46.4275
		39.0655	83	38.72	17.9191		39.0655	59	38.72	36.0849
		39.0857	87	38.74	17.7653		39.0857	65	38.74	30.114
		39.1059	96	38.76	18.8239		39.1059	58	38.76	27.1502
		39.1261	81	38.78	21.4145		39.1261	69	38.78	26.583
		39.1463	75	38.8	25.0337		39.1463	58	38.8	28.4697
		39.1665	88	38.82	27.7275		39.1665	57	38.82	33.4148
		39.1867	74	38.84	28.3462		39.1867	46	38.84	41.892
		39.2069	68	38.86	29.4911		39.2069	61	38.86	52.3241
		39.2272	92	38.88	33.557		39.2272	76	38.88	58.5825
		39.2474	76	38.9	39.9318		39.2474	84	38.9	55.1009
		39.2676	72	38.92	45.6086		39.2676	63	38.92	45.4697
		39.2878	73	38.94	48.1252		39.2878	77	38.94	36.5355
		39.308	65	38.96	44.5125		39.308	88	38.96	31.0381
		39.3282	85	38.98	36.9295		39.3282	59	38.98	28.619
		39.3484	67	39	31.1742		39.3484	71	39	28.5655
		39.3686	84	39.02	29.8745		39.3686	56	39.02	30.8536
		39.3888	94	39.04	33.328		39.3888	69	39.04	35.4722
		39.409	87	39.06	40.3732		39.409	77	39.06	43.9906
		39.4292	88	39.08	46.6048		39.4292	67	39.08	59.1131
		39.4494	80	39.1	44.9716		39.4494	42	39.1	85.0081
		39.4696	80	39.12	36.4209		39.4696	58	39.12	126.284
		39.4898	67	39.14	27.8425		39.4898	77	39.14	181.934
		39.51	83	39.16	22.2808		39.51	63	39.16	228.87
		39.5302	98	39.18	19.5722		39.5302	52	39.18	223.989
		39.5505	93	39.2	19.5986		39.5505	58	39.2	175.884
		39.5707	91	39.22	21.9574		39.5707	46	39.22	126.981
		39.5909	76	39.24	26.3207		39.5909	56	39.24	91.5623
		39.6111	76	39.26	32.2939		39.6111	46	39.26	68.1887
		39.6313	79	39.28	40.4817		39.6313	44	39.28	54.4668
		39.6515	86	39.3	50.4681		39.6515	48	39.3	47.548
		39.6717	84	39.32	57.2423		39.6717	47	39.32	45.5824
		39.6919	93	39.34	55.5582		39.6919	43	39.34	49.0309
		39.7121	84	39.36	46.8439		39.7121	42	39.36	59.0652
		39.7323	72	39.38	37.5691		39.7323	43	39.38	75.2726
		39.7525	89	39.4	31.9453		39.7525	36	39.4	91.7525
		39.7727	71	39.42	29.2316		39.7727	37	39.42	98.3256
		39.7929	89	39.44	26.498		39.7929	36	39.44	92.8354
		39.8131	79	39.46	23.2581		39.8131	29	39.46	81.5985
		39.8333	79	39.48	21.1538		39.8333	35	39.48	68.0311
		39.8535	89	39.5	21.072		39.8535	39	39.5	53.2545
		39.8738	91	39.52	23.4021		39.8738	36	39.52	41.808
		39.894	110	39.54	28.3727		39.894	35	39.54	35.6513
				39.56	35.3896				39.56	33.9935
				39.58	42.7889				39.58	34.4459
				39.6	50.7789				39.6	34.4466
				39.62	58.9631				39.62	34.5037
				39.64	62.6664				39.64	35.118
				39.66	61.5022				39.66	33.8517
				39.68	55.3434				39.68	31.2146
				39.7	44.6049				39.7	30.4119
				39.72	35.1867				39.72	33.1205
				39.74	29.8005				39.74	38.2809
				39.76	28.5651				39.76	44.1332
				39.78	31.4604				39.78	47.0016
				39.8	38.8567				39.8	41.8391
				39.82	50.7929				39.82	32.1109
				39.84	64.2337				39.84	23.7477
				39.86	70.0888				39.86	18.2196
				39.88	65.8767				39.88	15.0156
				39.9	60.0538				39.9	13.3802
				39.92	57.3791				39.92	12.7782
				39.94	58.5329				39.94	12.8027
				39.96	62.1331				39.96	13.1796
				39.98	66.8375				39.98	13.5714
				40	70.0731				40	14.0777

## Sheet: Figure 2b
Figure 2b		298 K		273 K
		Absolute Pressure	Quantity Adsorbed	Absolute Pressure	Quantity Adsorbed		Amount of uptake	Qst
		50.793	1.10178	42.6253	2.1837		0	26.28
		79.4054	1.62445	56.3055	2.75427		0.02632	26.2803
		89.8531	1.81533	69.8069	3.31557		0.05263	26.3321
		110.155	2.14598	90.1632	4.10515		0.07895	26.4258
		129.992	2.461	110.138	4.82932		0.10526	26.5081
		150.06	2.77131	130.003	5.5192		0.13158	26.5666
		170.037	3.07374	150.027	6.1857		0.15789	26.5226
		190.027	3.37551	170.067	6.814		0.18421	26.4219
		210.031	3.68138	190.117	7.41212		0.21053	26.3124
		230.021	3.98517	210.074	7.99248		0.23684	26.2282
		250.025	4.28006	230	8.55751		0.26316	26.0876
		269.967	4.58009	250.001	9.10188		0.28947	25.989
		289.985	4.86862	269.952	9.63612		0.31579	25.9094
		309.935	5.15121	289.91	10.1573		0.34211	25.8359
		329.988	5.43025	309.752	10.6547		0.36842	25.7763
		350.031	5.69981	329.913	11.1595		0.39474	25.7431
		369.915	5.96137	350.004	11.6461		0.42105	25.7189
		389.923	6.21812	369.958	12.1285		0.44737	25.7021
		409.85	6.48349	389.889	12.5977		0.47368	25.6448
		429.878	6.73472	409.926	13.0611		0.5	25.5641
		449.898	6.97771	429.852	13.5139		0.52632	25.5271
		469.868	7.21876	449.799	13.9528		0.55263	25.4902
		489.842	7.44866	469.838	14.3984		0.57895	25.4568
		510.387	7.68541	489.84	14.8251		0.60526	25.4565
		529.706	7.90901	509.934	15.2559		0.63158	25.4457
		549.821	8.14854	529.808	15.6836		0.65789	25.4234
		569.873	8.37908	549.765	16.0986		0.68421	25.3676
		589.704	8.60564	569.814	16.5145		0.71053	25.3383
		609.709	8.82863	590.26	16.9239		0.73684	25.2975
		629.72	9.05424	609.648	17.3344		0.76316	25.264
		650.401	9.28372	629.85	17.7365		0.78947	25.2131
		669.569	9.51256	649.698	18.1358		0.81579	25.174
		689.813	9.73841	670.41	18.5376		0.84211	25.0742
		710.387	9.96283	689.596	18.9304		0.86842	25.0275
		729.644	10.1904	709.626	19.3258		0.89474	24.9934
		749.708	10.3879	730.242	19.7181		0.92105	24.8768
		770.163	10.602	749.491	20.1335		0.94737	24.8843
		789.642	10.8019	770.509	20.519		0.97368	24.849
		809.672	10.9956	790.066	20.8977		1	24.8478
		775.404	10.7841	809.67	21.3113
		755.105	10.5966	775.439	20.9638
		734.949	10.4172	755.668	20.6127
		729.687	10.3445	735.361	20.2531
		709.437	10.1737	729.781	20.0877
		689.871	9.98841	709.19	19.7702
		669.615	9.78701	690.462	19.4294
		649.824	9.58895	669.514	19.0519
		629.757	9.37492	649.806	18.6725
		609.766	9.17893	629.714	18.2845
		589.891	8.94546	609.783	17.8962
		569.767	8.67571	589.903	17.5055
		549.751	8.41091	569.794	17.1032
		529.93	8.16271	549.828	16.6978
		509.768	7.91338	529.797	16.2865
		489.785	7.66486	509.794	15.8656
		469.771	7.43732	489.718	15.4436
		449.845	7.21879	469.819	15.0207
		429.854	7.00613	449.821	14.5918
		409.954	6.78233	429.952	14.149
		389.892	6.56289	409.847	13.7043
		370.048	6.3355	389.996	13.2428
		350.013	6.0949	369.925	12.7763
		330.051	5.83793	349.981	12.3024
		309.959	5.5705	329.919	11.8226
		289.927	5.3019	309.97	11.3186
		269.977	5.02126	289.906	10.8078
		249.97	4.74129	270.02	10.2891
		230.042	4.44929	250	9.74725
		210.013	4.14744	229.987	9.19225
		190.009	3.84759	210.041	8.62055
		170.109	3.53808	190.077	8.02138
		150.078	3.20364	170.016	7.3887
		130.02	2.86524	150.018	6.73639
		110.121	2.51007	130.085	6.04461
		90.0609	2.14705	110.035	5.32193
		70.1309	1.76787	90.0996	4.55474
		50.0969	1.37607	70.0854	3.73403
		30.148	0.95721	50.0912	2.85077
		10.4014	0.51778	30.0972	1.89667
				10.061	0.80072

## Sheet: Figure 3a
Figure 3a			TMOF-10-NH2(Br)	TMOF-10-NH2(I)
		Energy (eV)	(αhν)2	(αhν)2
		2.1831	0.03441	0.05341
		2.18695	0.03468	0.05385
		2.19081	0.03496	0.05428
		2.19469	0.03526	0.05474
		2.19858	0.03557	0.05515
		2.20249	0.03586	0.05558
		2.20641	0.03615	0.056
		2.21034	0.03643	0.05643
		2.21429	0.03672	0.05688
		2.21825	0.03702	0.05731
		2.22222	0.03729	0.05776
		2.22621	0.03758	0.05823
		2.23022	0.03789	0.05869
		2.23423	0.03819	0.05915
		2.23827	0.0385	0.05959
		2.24231	0.03877	0.06006
		2.24638	0.0391	0.06053
		2.25045	0.03943	0.06101
		2.25455	0.03976	0.06146
		2.25865	0.04007	0.06191
		2.26277	0.04042	0.06236
		2.26691	0.04073	0.0628
		2.27106	0.04106	0.06324
		2.27523	0.04137	0.0637
		2.27941	0.04167	0.06418
		2.28361	0.04199	0.06463
		2.28782	0.04232	0.06509
		2.29205	0.04262	0.06559
		2.2963	0.04296	0.06606
		2.30056	0.04326	0.06656
		2.30483	0.04364	0.06707
		2.30912	0.04398	0.06756
		2.31343	0.04432	0.06807
		2.31776	0.04468	0.06859
		2.3221	0.04506	0.06908
		2.32645	0.04541	0.06957
		2.33083	0.04575	0.0701
		2.33522	0.04613	0.07062
		2.33962	0.04649	0.07112
		2.34405	0.04687	0.07164
		2.34848	0.04721	0.07217
		2.35294	0.04756	0.07274
		2.35741	0.04795	0.07325
		2.3619	0.04828	0.0738
		2.36641	0.04866	0.07434
		2.37094	0.04905	0.07488
		2.37548	0.04942	0.07546
		2.38004	0.04981	0.07601
		2.38462	0.05019	0.07655
		2.38921	0.05058	0.07714
		2.39382	0.05097	0.07772
		2.39845	0.05144	0.07829
		2.4031	0.05183	0.07886
		2.40777	0.05222	0.07944
		2.41245	0.05261	0.08
		2.41715	0.05296	0.08056
		2.42188	0.05335	0.08112
		2.42661	0.05373	0.08172
		2.43137	0.05415	0.08232
		2.43615	0.0546	0.08291
		2.44094	0.05498	0.08353
		2.44576	0.0554	0.08412
		2.45059	0.05587	0.08474
		2.45545	0.05632	0.08538
		2.46032	0.05682	0.08602
		2.46521	0.0573	0.08667
		2.47012	0.05777	0.0873
		2.47505	0.05824	0.08793
		2.48	0.05869	0.08854
		2.48497	0.05911	0.08919
		2.48996	0.05958	0.08986
		2.49497	0.06008	0.09052
		2.5	0.06057	0.0912
		2.50505	0.06107	0.09187
		2.51012	0.06157	0.09252
		2.51521	0.06209	0.09318
		2.52033	0.06261	0.09386
		2.52546	0.06315	0.09456
		2.53061	0.0637	0.09528
		2.53579	0.06424	0.09598
		2.54098	0.06477	0.09665
		2.5462	0.06528	0.09735
		2.55144	0.06581	0.09806
		2.5567	0.06633	0.0988
		2.56198	0.06689	0.09953
		2.56729	0.06745	0.10026
		2.57261	0.06802	0.10102
		2.57796	0.06863	0.10175
		2.58333	0.06921	0.10247
		2.58873	0.06981	0.10326
		2.59414	0.07043	0.10403
		2.59958	0.07109	0.10483
		2.60504	0.0717	0.10561
		2.61053	0.07237	0.10639
		2.61603	0.07294	0.10722
		2.62156	0.07359	0.10804
		2.62712	0.07426	0.1089
		2.6327	0.07492	0.10974
		2.6383	0.0756	0.11057
		2.64392	0.07628	0.11143
		2.64957	0.077	0.11226
		2.65525	0.07772	0.11311
		2.66094	0.07838	0.114
		2.66667	0.07908	0.1149
		2.67241	0.07979	0.11573
		2.67819	0.08049	0.1166
		2.68398	0.08121	0.11742
		2.6898	0.08193	0.11829
		2.69565	0.08266	0.11921
		2.70153	0.08342	0.12012
		2.70742	0.08416	0.12102
		2.71335	0.08499	0.12194
		2.7193	0.08584	0.12289
		2.72527	0.08668	0.12385
		2.73128	0.08751	0.12482
		2.73731	0.08836	0.12588
		2.74336	0.0892	0.12691
		2.74945	0.09009	0.12791
		2.75556	0.09103	0.1289
		2.76169	0.09193	0.12996
		2.76786	0.09291	0.13101
		2.77405	0.09388	0.13209
		2.78027	0.09493	0.13323
		2.78652	0.09593	0.13437
		2.79279	0.09702	0.1355
		2.7991	0.09818	0.13672
		2.80543	0.09928	0.13795
		2.81179	0.10038	0.13918
		2.81818	0.10156	0.1405
		2.8246	0.10279	0.14183
		2.83105	0.10417	0.14323
		2.83753	0.10571	0.14465
		2.84404	0.10723	0.14623
		2.85057	0.109	0.14787
		2.85714	0.11089	0.14954
		2.86374	0.11282	0.1514
		2.87037	0.11506	0.15344
		2.87703	0.11731	0.15562
		2.88372	0.11996	0.158
		2.89044	0.12275	0.16064
		2.8972	0.12572	0.1635
		2.90398	0.12901	0.1667
		2.9108	0.13267	0.17028
		2.91765	0.13671	0.17424
		2.92453	0.14136	0.17867
		2.93144	0.14647	0.1835
		2.93839	0.15197	0.18882
		2.94537	0.15825	0.19454
		2.95238	0.16498	0.20072
		2.95943	0.1722	0.20754
		2.96651	0.17998	0.21481
		2.97362	0.18815	0.22267
		2.98077	0.19697	0.23083
		2.98795	0.2059	0.23956
		2.99517	0.21528	0.24874
		3.00242	0.22462	0.2582
		3.00971	0.23452	0.26757
		3.01703	0.24467	0.27708
		3.02439	0.25489	0.28653
		3.03178	0.26508	0.29556
		3.03922	0.27476	0.30436
		3.04668	0.28453	0.31278
		3.05419	0.29409	0.32076
		3.06173	0.30318	0.32842
		3.06931	0.31214	0.3355
		3.07692	0.32079	0.34205
		3.08458	0.32884	0.3481
		3.09227	0.33678	0.35386
		3.1	0.34397	0.35938
		3.10777	0.35069	0.36438
		3.11558	0.35786	0.36882
		3.12343	0.36455	0.37321
		3.13131	0.37072	0.37707
		3.13924	0.37646	0.38072
		3.14721	0.38165	0.3842
		3.15522	0.38693	0.38756
		3.16327	0.39161	0.39066
		3.17136	0.39647	0.39364
		3.17949	0.40107	0.39639
		3.18766	0.40514	0.39886
		3.19588	0.40901	0.40136
		3.20413	0.41312	0.40373
		3.21244	0.41609	0.40603
		3.22078	0.41986	0.40863
		3.22917	0.42333	0.41133
		3.2376	0.42653	0.41395
		3.24607	0.43018	0.41648
		3.25459	0.43351	0.41919
		3.26316	0.43608	0.42166
		3.27177	0.43895	0.42457
		3.28042	0.44217	0.4273
		3.28912	0.44564	0.43008
		3.29787	0.44793	0.43285
		3.30667	0.45073	0.43494
		3.31551	0.45457	0.43736
		3.3244	0.45734	0.43965
		3.33333	0.45996	0.44187
		3.34232	0.46314	0.44455
		3.35135	0.4661	0.44705
		3.36043	0.46927	0.44957
		3.36957	0.47322	0.45211
		3.37875	0.47631	0.45459
		3.38798	0.47859	0.45703
		3.39726	0.48142	0.46004
		3.40659	0.48414	0.46284
		3.41598	0.48634	0.46588
		3.42541	0.48836	0.46822
		3.4349	0.49245	0.4704
		3.44444	0.49588	0.47331
		3.45404	0.49777	0.47607
		3.46369	0.50089	0.47918
		3.47339	0.50373	0.48178
		3.48315	0.50534	0.4845
		3.49296	0.50869	0.48756
		3.50282	0.51391	0.49066
		3.51275	0.51719	0.49372
		3.52273	0.52076	0.49644
		3.53276	0.52458	0.49937
		3.54286	0.52883	0.50246
		3.55301	0.53201	0.50597
		3.56322	0.53424	0.5083
		3.57349	0.53744	0.51223
		3.58382	0.53906	0.51543
		3.5942	0.54269	0.5186
		3.60465	0.54543	0.52193
		3.61516	0.54593	0.52444
		3.62573	0.54549	0.52659
		3.63636	0.54958	0.5293
		3.64706	0.55353	0.53307
		3.65782	0.55561	0.5354
		3.66864	0.55792	0.53783
		3.67953	0.56068	0.54032
		3.69048	0.56415	0.54286
		3.70149	0.56449	0.54522
		3.71257	0.56597	0.54733
		3.72372	0.56897	0.55007
		3.73494	0.57142	0.55211
		3.74622	0.57553	0.55494
		3.75758	0.57658	0.55841
		3.769	0.57751	0.56104
		3.78049	0.57938	0.56324
		3.79205	0.58192	0.56664
		3.80368	0.58312	0.56974

## Sheet: Figure 3b
Figure 3b		TMOF-10-NH2(I)		TMOF-10-NH2(Br)
		Binding energy	Intensity	Binding energy	Intensity
		30	175	30	205
		29.95	176.25	29.95	202.5
		29.9	157.5	29.9	192.5
		29.85	138.75	29.85	211.25
		29.8	191.25	29.8	213.75
		29.75	152.5	29.75	201.25
		29.7	190	29.7	220
		29.65	170	29.65	210
		29.6	185	29.6	225
		29.55	180	29.55	201.25
		29.5	178.75	29.5	218.75
		29.45	148.75	29.45	195
		29.4	181.25	29.4	181.25
		29.35	158.75	29.35	206.25
		29.3	171.25	29.3	210
		29.25	170	29.25	197.5
		29.2	155	29.2	207.5
		29.15	160	29.15	210
		29.1	212.5	29.1	192.5
		29.05	197.5	29.05	210
		29	193.75	29	205
		28.95	211.25	28.95	216.25
		28.9	187.5	28.9	215
		28.85	160	28.85	201.25
		28.8	178.75	28.8	185
		28.75	192.5	28.75	181.25
		28.7	195	28.7	207.5
		28.65	201.25	28.65	218.75
		28.6	178.75	28.6	215
		28.55	193.75	28.55	195
		28.5	197.5	28.5	188.75
		28.45	211.25	28.45	191.25
		28.4	207.5	28.4	217.5
		28.35	165	28.35	210
		28.3	168.75	28.3	198.75
		28.25	185	28.25	210
		28.2	183.75	28.2	211.25
		28.15	187.5	28.15	227.5
		28.1	206.25	28.1	196.25
		28.05	191.25	28.05	216.25
		28	190	28	205
		27.95	181.25	27.95	185
		27.9	187.5	27.9	227.5
		27.85	187.5	27.85	227.5
		27.8	201.25	27.8	218.75
		27.75	188.75	27.75	221.25
		27.7	190	27.7	210
		27.65	197.5	27.65	222.5
		27.6	177.5	27.6	248.75
		27.55	196.25	27.55	261.25
		27.5	192.5	27.5	242.5
		27.45	225	27.45	248.75
		27.4	187.5	27.4	253.75
		27.35	190	27.35	277.5
		27.3	203.75	27.3	291.25
		27.25	192.5	27.25	290
		27.2	206.25	27.2	320
		27.15	198.75	27.15	311.25
		27.1	190	27.1	328.75
		27.05	181.25	27.05	351.25
		27	187.5	27	368.75
		26.95	201.25	26.95	377.5
		26.9	211.25	26.9	372.5
		26.85	203.75	26.85	367.5
		26.8	203.75	26.8	398.75
		26.75	197.5	26.75	383.75
		26.7	193.75	26.7	418.75
		26.65	235	26.65	407.5
		26.6	176.25	26.6	460
		26.55	197.5	26.55	440
		26.5	220	26.5	447.5
		26.45	215	26.45	442.5
		26.4	211.25	26.4	448.75
		26.35	208.75	26.35	423.75
		26.3	222.5	26.3	416.25
		26.25	202.5	26.25	417.5
		26.2	195	26.2	436.25
		26.15	213.75	26.15	415
		26.1	187.5	26.1	398.75
		26.05	207.5	26.05	458.75
		26	200	26	431.25
		25.95	206.25	25.95	420
		25.9	192.5	25.9	383.75
		25.85	221.25	25.85	392.5
		25.8	215	25.8	431.25
		25.75	193.75	25.75	398.75
		25.7	200	25.7	388.75
		25.65	195	25.65	373.75
		25.6	206.25	25.6	365
		25.55	191.25	25.55	378.75
		25.5	191.25	25.5	342.5
		25.45	220	25.45	351.25
		25.4	217.5	25.4	336.25
		25.35	211.25	25.35	327.5
		25.3	205	25.3	332.5
		25.25	185	25.25	360
		25.2	183.75	25.2	311.25
		25.15	212.5	25.15	301.25
		25.1	206.25	25.1	380
		25.05	170	25.05	353.75
		25	211.25	25	300
		24.95	231.25	24.95	348.75
		24.9	162.5	24.9	362.5
		24.85	226.25	24.85	367.5
		24.8	185	24.8	361.25
		24.75	191.25	24.75	392.5
		24.7	181.25	24.7	400
		24.65	183.75	24.65	438.75
		24.6	200	24.6	385
		24.55	191.25	24.55	431.25
		24.5	191.25	24.5	436.25
		24.45	203.75	24.45	461.25
		24.4	192.5	24.4	492.5
		24.35	206.25	24.35	485
		24.3	191.25	24.3	508.75
		24.25	198.75	24.25	535
		24.2	196.25	24.2	517.5
		24.15	208.75	24.15	528.75
		24.1	191.25	24.1	543.75
		24.05	201.25	24.05	593.75
		24	212.5	24	593.75
		23.95	198.75	23.95	621.25
		23.9	195	23.9	577.5
		23.85	215	23.85	601.25
		23.8	200	23.8	588.75
		23.75	226.25	23.75	577.5
		23.7	228.75	23.7	565
		23.65	217.5	23.65	602.5
		23.6	265	23.6	586.25
		23.55	241.25	23.55	546.25
		23.5	243.75	23.5	582.5
		23.45	266.25	23.45	591.25
		23.4	262.5	23.4	606.25
		23.35	295	23.35	525
		23.3	262.5	23.3	512.5
		23.25	297.5	23.25	538.75
		23.2	300	23.2	548.75
		23.15	321.25	23.15	558.75
		23.1	340	23.1	536.25
		23.05	348.75	23.05	525
		23	350	23	507.5
		22.95	400	22.95	523.75
		22.9	393.75	22.9	488.75
		22.85	415	22.85	490
		22.8	445	22.8	462.5
		22.75	438.75	22.75	398.75
		22.7	467.5	22.7	448.75
		22.65	481.25	22.65	436.25
		22.6	447.5	22.6	403.75
		22.55	515	22.55	422.5
		22.5	490	22.5	406.25
		22.45	493.75	22.45	391.25
		22.4	506.25	22.4	417.5
		22.35	517.5	22.35	393.75
		22.3	516.25	22.3	343.75
		22.25	546.25	22.25	370
		22.2	555	22.2	378.75
		22.15	538.75	22.15	361.25
		22.1	533.75	22.1	308.75
		22.05	470	22.05	330
		22	508.75	22	303.75
		21.95	548.75	21.95	340
		21.9	528.75	21.9	342.5
		21.85	478.75	21.85	257.5
		21.8	473.75	21.8	255
		21.75	472.5	21.75	306.25
		21.7	467.5	21.7	293.75
		21.65	443.75	21.65	273.75
		21.6	383.75	21.6	266.25
		21.55	371.25	21.55	253.75
		21.5	405	21.5	265
		21.45	413.75	21.45	266.25
		21.4	380	21.4	250
		21.35	390	21.35	257.5
		21.3	381.25	21.3	236.25
		21.25	343.75	21.25	272.5
		21.2	336.25	21.2	248.75
		21.15	331.25	21.15	215
		21.1	347.5	21.1	260
		21.05	375	21.05	246.25
		21	340	21	241.25
		20.95	347.5	20.95	222.5
		20.9	335	20.9	237.5
		20.85	358.75	20.85	268.75
		20.8	372.5	20.8	233.75
		20.75	356.25	20.75	226.25
		20.7	358.75	20.7	230
		20.65	378.75	20.65	243.75
		20.6	430	20.6	237.5
		20.55	416.25	20.55	238.75
		20.5	407.5	20.5	217.5
		20.45	420	20.45	226.25
		20.4	481.25	20.4	220
		20.35	487.5	20.35	210
		20.3	527.5	20.3	202.5
		20.25	476.25	20.25	235
		20.2	502.5	20.2	201.25
		20.15	558.75	20.15	202.5
		20.1	600	20.1	203.75
		20.05	616.25	20.05	201.25
		20	580	20	206.25
		19.95	617.5	19.95	178.75
		19.9	613.75	19.9	188.75
		19.85	598.75	19.85	178.75
		19.8	663.75	19.8	167.5
		19.75	685	19.75	188.75
		19.7	686.25	19.7	150
		19.65	658.75	19.65	167.5
		19.6	708.75	19.6	160
		19.55	672.5	19.55	183.75
		19.5	695	19.5	120
		19.45	675	19.45	176.25
		19.4	642.5	19.4	117.5
		19.35	631.25	19.35	137.5
		19.3	620	19.3	132.5
		19.25	613.75	19.25	113.75
		19.2	626.25	19.2	115
		19.15	572.5	19.15	105
		19.1	551.25	19.1	140
		19.05	513.75	19.05	108.75
		19	523.75	19	102.5
		18.95	512.5	18.95	103.75
		18.9	435	18.9	116.25
		18.85	432.5	18.85	98.75
		18.8	420	18.8	100
		18.75	397.5	18.75	88.75
		18.7	372.5	18.7	105
		18.65	350	18.65	101.25
		18.6	348.75	18.6	88.75
		18.55	296.25	18.55	90
		18.5	303.75	18.5	90
		18.45	291.25	18.45	92.5
		18.4	262.5	18.4	100
		18.35	217.5	18.35	88.75
		18.3	220	18.3	66.25
		18.25	203.75	18.25	75
		18.2	191.25	18.2	98.75
		18.15	176.25	18.15	110
		18.1	187.5	18.1	95
		18.05	203.75	18.05	85
		18	177.5	18	76.25
		17.95	145	17.95	81.25
		17.9	137.5	17.9	101.25
		17.85	137.5	17.85	68.75
		17.8	168.75	17.8	106.25
		17.75	137.5	17.75	106.25
		17.7	153.75	17.7	66.25
		17.65	152.5	17.65	88.75
		17.6	128.75	17.6	105
		17.55	127.5	17.55	105
		17.5	131.25	17.5	98.75
		17.45	125	17.45	97.5
		17.4	118.75	17.4	76.25
		17.35	128.75	17.35	92.5
		17.3	123.75	17.3	92.5
		17.25	127.5	17.25	88.75
		17.2	133.75	17.2	92.5
		17.15	136.25	17.15	82.5
		17.1	107.5	17.1	100
		17.05	106.25	17.05	92.5
		17	108.75	17	82.5
		16.95	112.5	16.95	81.25
		16.9	106.25	16.9	76.25
		16.85	120	16.85	87.5
		16.8	103.75	16.8	88.75
		16.75	90	16.75	82.5
		16.7	106.25	16.7	75
		16.65	110	16.65	96.25
		16.6	110	16.6	101.25
		16.55	120	16.55	100
		16.5	105	16.5	97.5
		16.45	110	16.45	71.25
		16.4	96.25	16.4	83.75
		16.35	100	16.35	77.5
		16.3	111.25	16.3	86.25
		16.25	106.25	16.25	83.75
		16.2	97.5	16.2	85
		16.15	102.5	16.15	73.75
		16.1	108.75	16.1	77.5
		16.05	92.5	16.05	86.25
		16	100	16	82.5
		15.95	100	15.95	77.5
		15.9	87.5	15.9	70
		15.85	115	15.85	77.5
		15.8	88.75	15.8	67.5
		15.75	93.75	15.75	87.5
		15.7	75	15.7	65
		15.65	97.5	15.65	68.75
		15.6	77.5	15.6	61.25
		15.55	96.25	15.55	61.25
		15.5	90	15.5	93.75
		15.45	85	15.45	85
		15.4	81.25	15.4	75
		15.35	83.75	15.35	88.75
		15.3	82.5	15.3	71.25
		15.25	80	15.25	92.5
		15.2	83.75	15.2	91.25
		15.15	108.75	15.15	102.5
		15.1	81.25	15.1	63.75
		15.05	77.5	15.05	76.25
		15	82.5	15	86.25
		14.95	90	14.95	77.5
		14.9	92.5	14.9	75
		14.85	86.25	14.85	66.25
		14.8	76.25	14.8	76.25
		14.75	106.25	14.75	66.25
		14.7	78.75	14.7	63.75
		14.65	86.25	14.65	76.25
		14.6	71.25	14.6	68.75
		14.55	85	14.55	82.5
		14.5	73.75	14.5	68.75
		14.45	72.5	14.45	77.5
		14.4	72.5	14.4	77.5
		14.35	83.75	14.35	88.75
		14.3	73.75	14.3	75
		14.25	82.5	14.25	66.25
		14.2	83.75	14.2	76.25
		14.15	66.25	14.15	63.75
		14.1	76.25	14.1	78.75
		14.05	90	14.05	96.25
		14	97.5	14	73.75
		13.95	100	13.95	92.5
		13.9	66.25	13.9	82.5
		13.85	85	13.85	73.75
		13.8	87.5	13.8	86.25
		13.75	81.25	13.75	73.75
		13.7	88.75	13.7	76.25
		13.65	95	13.65	76.25
		13.6	92.5	13.6	81.25
		13.55	77.5	13.55	72.5
		13.5	76.25	13.5	65
		13.45	82.5	13.45	60
		13.4	67.5	13.4	70
		13.35	85	13.35	63.75
		13.3	106.25	13.3	85
		13.25	80	13.25	77.5
		13.2	76.25	13.2	83.75
		13.15	66.25	13.15	71.25
		13.1	88.75	13.1	67.5
		13.05	77.5	13.05	70
		13	86.25	13	78.75
		12.95	68.75	12.95	83.75
		12.9	76.25	12.9	58.75
		12.85	80	12.85	85
		12.8	82.5	12.8	78.75
		12.75	100	12.75	78.75
		12.7	67.5	12.7	81.25
		12.65	76.25	12.65	85
		12.6	66.25	12.6	92.5
		12.55	55	12.55	97.5
		12.5	72.5	12.5	76.25
		12.45	83.75	12.45	73.75
		12.4	76.25	12.4	66.25
		12.35	81.25	12.35	71.25
		12.3	83.75	12.3	86.25
		12.25	80	12.25	68.75
		12.2	71.25	12.2	78.75
		12.15	63.75	12.15	33.75
		12.1	72.5	12.1	67.5
		12.05	81.25	12.05	67.5
		12	73.75	12	56.25
		11.95	61.25	11.95	76.25
		11.9	53.75	11.9	72.5
		11.85	71.25	11.85	71.25
		11.8	81.25	11.8	65
		11.75	71.25	11.75	87.5
		11.7	58.75	11.7	76.25
		11.65	66.25	11.65	63.75
		11.6	48.75	11.6	47.5
		11.55	73.75	11.55	63.75
		11.5	67.5	11.5	71.25
		11.45	51.25	11.45	60
		11.4	77.5	11.4	70
		11.35	63.75	11.35	63.75
		11.3	71.25	11.3	65
		11.25	71.25	11.25	63.75
		11.2	68.75	11.2	72.5
		11.15	63.75	11.15	55
		11.1	70	11.1	55
		11.05	76.25	11.05	45
		11	80	11	57.5
		10.95	73.75	10.95	70
		10.9	60	10.9	53.75
		10.85	70	10.85	57.5
		10.8	70	10.8	68.75
		10.75	95	10.75	58.75
		10.7	77.5	10.7	52.5
		10.65	87.5	10.65	63.75
		10.6	70	10.6	65
		10.55	55	10.55	57.5
		10.5	78.75	10.5	55
		10.45	78.75	10.45	66.25
		10.4	83.75	10.4	56.25
		10.35	67.5	10.35	43.75
		10.3	70	10.3	38.75
		10.25	78.75	10.25	45
		10.2	75	10.2	55
		10.15	85	10.15	50
		10.1	75	10.1	43.75
		10.05	75	10.05	63.75
		10	81.25	10	46.25
		9.95	75	9.95	53.75
		9.9	76.25	9.9	52.5
		9.85	76.25	9.85	48.75
		9.8	83.75	9.8	57.5
		9.75	76.25	9.75	50
		9.7	85	9.7	58.75
		9.65	68.75	9.65	62.5
		9.6	78.75	9.6	67.5
		9.55	56.25	9.55	72.5
		9.5	68.75	9.5	56.25
		9.45	97.5	9.45	55
		9.4	73.75	9.4	38.75
		9.35	63.75	9.35	50
		9.3	78.75	9.3	53.75
		9.25	66.25	9.25	60
		9.2	57.5	9.2	45
		9.15	58.75	9.15	52.5
		9.1	72.5	9.1	47.5
		9.05	60	9.05	58.75
		9	55	9	60
		8.95	56.25	8.95	57.5
		8.9	53.75	8.9	51.25
		8.85	85	8.85	47.5
		8.8	60	8.8	52.5
		8.75	51.25	8.75	65
		8.7	65	8.7	61.25
		8.65	68.75	8.65	61.25
		8.6	68.75	8.6	61.25
		8.55	50	8.55	50
		8.5	62.5	8.5	58.75
		8.45	56.25	8.45	57.5
		8.4	67.5	8.4	62.5
		8.35	55	8.35	56.25
		8.3	72.5	8.3	55
		8.25	60	8.25	66.25
		8.2	55	8.2	81.25
		8.15	68.75	8.15	56.25
		8.1	53.75	8.1	53.75
		8.05	57.5	8.05	63.75
		8	57.5	8	50
		7.95	63.75	7.95	60
		7.9	65	7.9	65
		7.85	67.5	7.85	71.25
		7.8	45	7.8	66.25
		7.75	53.75	7.75	62.5
		7.7	53.75	7.7	70
		7.65	57.5	7.65	60
		7.6	61.25	7.6	65
		7.55	63.75	7.55	57.5
		7.5	68.75	7.5	66.25
		7.45	58.75	7.45	67.5
		7.4	61.25	7.4	53.75
		7.35	66.25	7.35	43.75
		7.3	45	7.3	55
		7.25	45	7.25	66.25
		7.2	56.25	7.2	60
		7.15	45	7.15	43.75
		7.1	52.5	7.1	62.5
		7.05	58.75	7.05	53.75
		7	46.25	7	70
		6.95	37.5	6.95	50
		6.9	47.5	6.9	61.25
		6.85	60	6.85	51.25
		6.8	42.5	6.8	56.25
		6.75	42.5	6.75	65
		6.7	26.25	6.7	48.75
		6.65	43.75	6.65	68.75
		6.6	48.75	6.6	65
		6.55	52.5	6.55	48.75
		6.5	45	6.5	58.75
		6.45	47.5	6.45	67.5
		6.4	62.5	6.4	42.5
		6.35	62.5	6.35	50
		6.3	52.5	6.3	33.75
		6.25	56.25	6.25	51.25
		6.2	52.5	6.2	67.5
		6.15	40	6.15	47.5
		6.1	40	6.1	40
		6.05	28.75	6.05	51.25
		6	61.25	6	71.25
		5.95	53.75	5.95	45
		5.9	46.25	5.9	48.75
		5.85	38.75	5.85	67.5
		5.8	52.5	5.8	42.5
		5.75	53.75	5.75	45
		5.7	53.75	5.7	61.25
		5.65	50	5.65	47.5
		5.6	52.5	5.6	43.75
		5.55	62.5	5.55	46.25
		5.5	62.5	5.5	42.5
		5.45	67.5	5.45	42.5
		5.4	47.5	5.4	42.5
		5.35	61.25	5.35	43.75
		5.3	58.75	5.3	32.5
		5.25	57.5	5.25	38.75
		5.2	56.25	5.2	36.25
		5.15	60	5.15	26.25
		5.1	60	5.1	37.5
		5.05	77.5	5.05	46.25
		5	77.5	5	43.75
		4.95	67.5	4.95	31.25
		4.9	70	4.9	41.25
		4.85	52.5	4.85	30
		4.8	86.25	4.8	46.25
		4.75	70	4.75	28.75
		4.7	70	4.7	33.75
		4.65	66.25	4.65	35
		4.6	78.75	4.6	28.75
		4.55	58.75	4.55	35
		4.5	66.25	4.5	36.25
		4.45	68.75	4.45	37.5
		4.4	86.25	4.4	28.75
		4.35	67.5	4.35	25
		4.3	88.75	4.3	26.25
		4.25	65	4.25	26.25
		4.2	63.75	4.2	20
		4.15	100	4.15	26.25
		4.1	77.5	4.1	17.5
		4.05	72.5	4.05	22.5
		4	77.5	4	28.75
		3.95	71.25	3.95	25
		3.9	66.25	3.9	18.75
		3.85	80	3.85	15
		3.8	75	3.8	21.25
		3.75	88.75	3.75	18.75
		3.7	62.5	3.7	15
		3.65	53.75	3.65	16.25
		3.6	60	3.6	20
		3.55	58.75	3.55	23.75
		3.5	70	3.5	21.25
		3.45	61.25	3.45	18.75
		3.4	57.5	3.4	16.25
		3.35	48.75	3.35	18.75
		3.3	66.25	3.3	16.25
		3.25	53.75	3.25	13.75
		3.2	61.25	3.2	12.5
		3.15	56.25	3.15	21.25
		3.1	53.75	3.1	11.25
		3.05	50	3.05	12.5
		3	48.75	3	8.75
		2.95	62.5	2.95	11.25
		2.9	42.5	2.9	8.75
		2.85	38.75	2.85	10
		2.8	47.5	2.8	12.5
		2.75	43.75	2.75	11.25
		2.7	38.75	2.7	8.75
		2.65	35	2.65	16.25
		2.6	37.5	2.6	10
		2.55	35	2.55	13.75
		2.5	32.5	2.5	7.5
		2.45	27.5	2.45	6.25
		2.4	27.5	2.4	8.75
		2.35	33.75	2.35	7.5
		2.3	36.25	2.3	5
		2.25	25	2.25	10
		2.2	17.5	2.2	7.5
		2.15	33.75	2.15	2.5
		2.1	16.25	2.1	5
		2.05	26.25	2.05	6.25
		2	17.5	2	5
		1.95	12.5	1.95	6.25
		1.9	20	1.9	8.75
		1.85	11.25	1.85	2.5
		1.8	7.5	1.8	7.5
		1.75	22.5	1.75	5
		1.7	16.25	1.7	2.5
		1.65	11.25	1.65	8.75
		1.6	5	1.6	3.75
		1.55	8.75	1.55	2.5
		1.5	10	1.5	2.5
		1.45	2.5	1.45	3.75
		1.4	12.5	1.4	1.25
		1.35	3.75	1.35	8.75
		1.3	3.75	1.3	3.75
		1.25	5	1.25	0
		1.2	7.5	1.2	1.25
		1.15	5	1.15	3.75
		1.1	7.5	1.1	0
		1.05	3.75	1.05	3.75
		1	2.5	1	1.25
		0.95	1.25	0.95	0
		0.9	5	0.9	2.5
		0.85	1.25	0.85	7.5
		0.8	7.5	0.8	7.5
		0.75	3.75	0.75	5
		0.7	5	0.7	2.5
		0.65	3.75	0.65	2.5
		0.6	2.5	0.6	5
		0.55	2.5	0.55	7.5
		0.5	5	0.5	1.25
		0.45	8.75	0.45	6.25
		0.4	3.75	0.4	5
		0.35	2.5	0.35	2.5
		0.3	0	0.3	2.5
		0.25	1.25	0.25	1.25
		0.2	1.25	0.2	0
		0.15	5	0.15	2.5
		0.1	1.25	0.1	5
		0.05	1.25	0.05	1.25
		0	3.75	0	1.25
		-0.05	0	-0.05	2.5
		-0.1	3.75	-0.1	2.5
		-0.15	1.25	-0.15	1.25
		-0.2	3.75	-0.2	2.5
		-0.25	2.5	-0.25	0
		-0.3	2.5	-0.3	2.5
		-0.35	6.25	-0.35	0
		-0.4	2.5	-0.4	2.5
		-0.45	3.75	-0.45	2.5
		-0.5	3.75	-0.5	5
		-0.55	0	-0.55	0
		-0.6	2.5	-0.6	3.75
		-0.65	0	-0.65	2.5
		-0.7	2.5	-0.7	3.75
		-0.75	3.75	-0.75	1.25
		-0.8	1.25	-0.8	0
		-0.85	2.5	-0.85	0
		-0.9	0	-0.9	2.5
		-0.95	1.25	-0.95	2.5
		-1	1.25	-1	0
		-1.05	2.5	-1.05	0
		-1.1	2.5	-1.1	8.75
		-1.15	2.5	-1.15	2.5
		-1.2	1.25	-1.2	2.5
		-1.25	2.5	-1.25	3.75
		-1.3	1.25	-1.3	2.5
		-1.35	1.25	-1.35	2.5
		-1.4	3.75	-1.4	7.5
		-1.45	2.5	-1.45	2.5
		-1.5	5	-1.5	1.25
		-1.55	6.25	-1.55	6.25
		-1.6	2.5	-1.6	3.75
		-1.65	3.75	-1.65	0
		-1.7	1.25	-1.7	0
		-1.75	2.5	-1.75	1.25
		-1.8	5	-1.8	3.75
		-1.85	2.5	-1.85	2.5
		-1.9	3.75	-1.9	2.5
		-1.95	1.25	-1.95	1.25
		-2	3.75	-2	3.75
		-2.05	3.75	-2.05	6.25
		-2.1	0	-2.1	2.5
		-2.15	3.75	-2.15	1.25
		-2.2	2.5	-2.2	1.25
		-2.25	1.25	-2.25	2.5
		-2.3	5	-2.3	1.25
		-2.35	2.5	-2.35	3.75
		-2.4	2.5	-2.4	2.5
		-2.45	2.5	-2.45	2.5
		-2.5	3.75	-2.5	5
		-2.55	1.25	-2.55	2.5
		-2.6	2.5	-2.6	2.5
		-2.65	3.75	-2.65	2.5
		-2.7	1.25	-2.7	1.25
		-2.75	1.25	-2.75	3.75
		-2.8	5	-2.8	1.25
		-2.85	1.25	-2.85	5
		-2.9	1.25	-2.9	1.25
		-2.95	2.5	-2.95	1.25
		-3	0	-3	5
		-3.05	2.5	-3.05	2.5
		-3.1	1.25	-3.1	1.25
		-3.15	2.5	-3.15	6.25
		-3.2	3.75	-3.2	1.25
		-3.25	6.25	-3.25	1.25
		-3.3	2.5	-3.3	2.5
		-3.35	1.25	-3.35	3.75
		-3.4	1.25	-3.4	2.5
		-3.45	2.5	-3.45	3.75
		-3.5	5	-3.5	1.25
		-3.55	2.5	-3.55	2.5
		-3.6	2.5	-3.6	3.75
		-3.65	1.25	-3.65	1.25
		-3.7	2.5	-3.7	2.5
		-3.75	8.75	-3.75	0
		-3.8	5	-3.8	2.5
		-3.85	7.5	-3.85	7.5
		-3.9	0	-3.9	1.25
		-3.95	3.75	-3.95	1.25
		-4	1.25	-4	1.25
		-4.05	5	-4.05	1.25
		-4.1	5	-4.1	3.75
		-4.15	2.5	-4.15	1.25
		-4.2	1.25	-4.2	1.25
		-4.25	3.75	-4.25	5
		-4.3	2.5	-4.3	3.75
		-4.35	3.75	-4.35	0
		-4.4	2.5	-4.4	5
		-4.45	2.5	-4.45	2.5
		-4.5	1.25	-4.5	3.75
		-4.55	0	-4.55	3.75
		-4.6	5	-4.6	1.25
		-4.65	0	-4.65	5
		-4.7	2.5	-4.7	1.25
		-4.75	1.25	-4.75	2.5
		-4.8	6.25	-4.8	0
		-4.85	5	-4.85	2.5
		-4.9	6.25	-4.9	1.25
		-4.95	2.5	-4.95	3.75
		-5	5	-5	1.25

## Sheet: Figure 3c
Figure 3c			107 K		137 K		157 K		197 K		237 K		277 K		297 K
		Wavelength	Intensity	Wavelength	Intensity	Wavelength	Intensity	Wavelength	Intensity	Wavelength	Intensity	Wavelength	Intensity	Wavelength	Intensity
		400	11240.7	400	10145.4	400	10592.8	400	2038.03	400	2897.92	400	4838.97	400	9775.83
		401	13806.8	401	13379.8	401	13504.1	401	4762.91	401	5121.78	401	6686.81	401	11286.7
		402	16441.3	402	16650.1	402	16473.4	402	7596.48	402	7472.81	402	8655.21	402	12892.9
		403	19144.4	403	19956.4	403	19500.7	403	10538.7	403	9951	403	10744.2	403	14594.4
		404	21915.9	404	23298.5	404	22585.9	404	13589.7	404	12556.4	404	12953.7	404	16391
		405	24755.9	405	26676.4	405	25729.2	405	16749.3	405	15288.9	405	15283.8	405	18283
		406	27664.5	406	30090.3	406	28930.4	406	20017.6	406	18148.6	406	17734.5	406	20270.2
		407	30641.5	407	33540.1	407	32189.7	407	23394.6	407	21135.4	407	20305.7	407	22352.6
		408	34331.5	408	37854.5	408	36292.9	408	27565.8	408	24900	408	23492.6	408	24806.5
		409	38078.2	409	42064.2	409	40304.1	409	31839.2	409	28697.5	409	26787.8	409	27298.5
		410	41824.7	410	46217.1	410	44320.9	410	36077.4	410	32606.5	410	30060.6	410	30041.4
		411	45404.5	411	50099.7	411	48166.9	411	40376	411	36497.1	411	33405.4	411	32782.4
		412	48938.2	412	53911.9	412	51846.3	412	44418.3	412	40299.1	412	36506.4	412	35577.7
		413	52216.5	413	57504.3	413	55411.7	413	48512.1	413	43972.5	413	39769.3	413	38431.5
		414	55323.6	414	60753.3	414	58537.7	414	52187.8	414	47488.4	414	42961.7	414	40968.4
		415	58055.9	415	63581	415	61511.6	415	55625.3	415	50744.3	415	45995.4	415	43481.1
		416	60697.4	416	66278.3	416	64189.7	416	58875.3	416	53720	416	48929.8	416	46068.7
		417	63065.1	417	68662.7	417	66585.7	417	61769	417	56607.3	417	51631.1	417	48532.7
		418	65185	418	70788.8	418	68762.3	418	64486.9	418	59350.3	418	54112.9	418	50879.8
		419	67060.8	419	72701.9	419	70709.5	419	66867.3	419	61707.1	419	56375.8	419	53070.8
		420	68839.5	420	74402.1	420	72482.9	420	69016.7	420	63932	420	58654.7	420	54955
		421	70346.4	421	76042	421	74086.3	421	70896.3	421	65954.3	421	60640.3	421	56597.8
		422	71852.8	422	77595.3	422	75492.7	422	72697.9	422	67642.6	422	62400.6	422	58130.6
		423	73134	423	79113	423	76827.1	423	74499.1	423	69272.5	423	64059.4	423	59584.8
		424	74421.9	424	80361	424	78175.1	424	76040	424	70886.8	424	65507.6	424	60961.2
		425	75655	425	81549.7	425	79456.3	425	77287.8	425	72207.6	425	66968.2	425	62372.8
		426	76740.2	426	82868.2	426	80614.4	426	78546	426	73455.7	426	68273.2	426	63545
		427	77702.1	427	84073.6	427	81679.2	427	79593.6	427	74615.7	427	69495.1	427	64678.9
		428	78665.5	428	85025.5	428	82769.5	428	80796.5	428	75801	428	70462.4	428	65683.9
		429	79535.2	429	86054	429	83751.7	429	81806.4	429	76856.5	429	71291.3	429	66598.4
		430	80385.7	430	86980.2	430	84654.8	430	82777.4	430	77710.9	430	71978.1	430	67312.6
		431	81079.1	431	87937.7	431	85425.7	431	83582.8	431	78569.7	431	72952.2	431	67896.9
		432	81720.1	432	88737.3	432	86156.5	432	84296.2	432	79192	432	73621.1	432	68179.2
		433	82333	433	89292.6	433	86706.3	433	84940.4	433	79711.6	433	74103.7	433	68605.5
		434	82660.2	434	89739.5	434	87175.9	434	85446.1	434	80108.6	434	74375.3	434	69053.4
		435	82946.9	435	89989.8	435	87499.6	435	85808	435	80294.7	435	74554.9	435	69263.1
		436	83096.9	436	90221.6	436	87554.7	436	85991.8	436	80404.9	436	74671.4	436	69333.8
		437	83073.5	437	90212.6	437	87646.8	437	85963.6	437	80378.6	437	74871.8	437	69243
		438	82943.2	438	90054.5	438	87278.8	438	85609.5	438	80066.8	438	74814	438	69005.1
		439	82584.4	439	89691.3	439	86981.7	439	85383.2	439	79627.5	439	74548.6	439	68784.7
		440	82284.5	440	89262.2	440	86405.9	440	85033.6	440	79239.4	440	74068.6	440	68532.9
		441	81723.9	441	88563.7	441	85723.1	441	84317.9	441	78789.3	441	73429.3	441	68046
		442	81019.8	442	87686.5	442	84906.8	442	83622.1	442	77885.4	442	72857.5	442	67603.4
		443	80177.9	443	86525	443	83800.5	443	82658.3	443	76879	443	71964.6	443	66922.5
		444	79164.2	444	85372.5	444	82653.5	444	81449.1	444	75919.9	444	71080.7	444	65908.2
		445	78079.3	445	84084.7	445	81315.4	445	80066	445	74688.3	445	70008.4	445	65010.7
		446	76882.8	446	82601.8	446	79907.8	446	78731.5	446	73469.9	446	68751.9	446	64049.1
		447	75559.8	447	80984.4	447	78631.3	447	77281.8	447	72106.6	447	67875.8	447	63066.8
		448	74319.3	448	79286.7	448	77291	448	75657.4	448	70727.9	448	66588.8	448	62049.6
		449	72888.2	449	77755	449	75767.9	449	74077.3	449	69268.5	449	65441.6	449	60919
		450	71512	450	76175.5	450	74314.7	450	72547.6	450	67852.8	450	64083.3	450	59967
		451	69937.4	451	74401.1	451	72803	451	70953.9	451	66441.9	451	62718.2	451	58907.8
		452	68517.5	452	72708.5	452	71231.7	452	69387.6	452	65015.8	452	61318.1	452	57761.4
		453	66937.2	453	71050	453	69679.4	453	67781.9	453	63509.8	453	60062.5	453	56781.6
		454	65513.1	454	69438.7	454	68188.8	454	66018.3	454	62074.2	454	58771.1	454	55710.2
		455	64036.8	455	67989.6	455	66782.4	455	64408.8	455	60610.2	455	57603.9	455	54701.6
		456	62570.5	456	66495.3	456	65390.2	456	62734.9	456	59197.3	456	56270.9	456	53647.8
		457	61134.2	457	64949.1	457	63976.3	457	61089.6	457	57868.2	457	55023.2	457	52635
		458	59721	458	63557.2	458	62513.2	458	59579.7	458	56515.8	458	53775.2	458	51695.5
		459	58395.8	459	62216.8	459	61119.2	459	58128.2	459	55150.2	459	52610.7	459	50668.1
		460	57085.8	460	60910.9	460	59691.8	460	56769.3	460	53963	460	51692.3	460	49688.8
		461	55878.7	461	59606	461	58432.8	461	55228.2	461	52736.3	461	50592.4	461	48920.5
		462	54683.9	462	58302.4	462	56976.6	462	53922.5	462	51529.4	462	49564.5	462	48128.8
		463	53516.4	463	56886	463	55705.7	463	52674.9	463	50441.4	463	48547.4	463	47290.7
		464	52394.1	464	55623.7	464	54475.5	464	51339.2	464	49345.7	464	47600.7	464	46645.8
		465	51246.3	465	54278.9	465	53370	465	50033.3	465	48226.2	465	46789.7	465	45899.4
		466	50254.3	466	53018.2	466	52147.8	466	48948.7	466	47207	466	45942.8	466	45319.1
		467	49285.2	467	51741.7	467	50984.6	467	47871	467	46476.8	467	44955.1	467	44435.5
		468	48361.8	468	50611.5	468	49961.3	468	46943.7	468	45671.8	468	44309.9	468	43730
		469	47599.9	469	49280.1	469	48818.5	469	46056.8	469	44732.9	469	43808.8	469	43136.3
		470	46848.9	470	48089.9	470	47798	470	45332.1	470	44092.8	470	43215.2	470	42408
		471	46279	471	47067.2	471	46984.8	471	44701.7	471	43427.2	471	42843.9	471	41686
		472	45687.6	472	46282.6	472	46156.4	472	44173.9	472	42979.1	472	42197.5	472	41057.3
		473	45218.9	473	45689.3	473	45597.5	473	43942	473	42671.3	473	41788.9	473	40447.9
		474	45032.1	474	45127.3	474	45291.3	474	43707.3	474	42335.4	474	41364	474	40155.2
		475	44968.1	475	45070.6	475	45286.3	475	43757.9	475	42300.6	475	41144.4	475	39680.2
		476	45283.2	476	45465	476	45582.1	476	44025	476	42295.4	476	40982.7	476	39294.3
		477	45869.4	477	46577	477	46301.1	477	44455.6	477	42494.8	477	40900.9	477	38989.1
		478	46958.6	478	48651.2	478	47859.3	478	45309	478	42791.6	478	40727.6	478	38788.1
		479	47410.1	479	49702.9	479	48600	479	45669.4	479	42902.3	479	40709.9	479	38764.2
		480	48062.1	480	51049.4	480	49569.1	480	46082.7	480	43029.6	480	40750.1	480	38727.6
		481	48956.9	481	52866.8	481	50839.7	481	46619.2	481	43229.9	481	40806.3	481	38688.8
		482	50058.8	482	55171.9	482	52473.4	482	47290.3	482	43474.3	482	40885.8	482	38702.5
		483	51346.6	483	57983.5	483	54452.2	483	48111	483	43746.6	483	41015.3	483	38721.1
		484	52931.3	484	61394.4	484	56970.7	484	49037.3	484	44102	484	41158.7	484	38774.4
		485	54753.7	485	65424.5	485	59862.1	485	50091.5	485	44507.3	485	41294.9	485	38827.4
		486	56802.3	486	70102.7	486	63280.5	486	51326.8	486	44924.1	486	41446.2	486	38875
		487	59187.7	487	75545	487	67200.7	487	52720.7	487	45400.9	487	41648.8	487	38937.3
		488	61990.2	488	81847.6	488	71708.4	488	54270.9	488	45966	488	41893.8	488	39025.6
		489	65122.3	489	88823.4	489	76703.9	489	56108.5	489	46625.4	489	42141.1	489	39082.7
		490	68669.8	490	96472.4	490	82302.7	490	58112.3	490	47343.9	490	42430.9	490	39198.9
		491	72512.6	491	104839	491	88375.5	491	60259.6	491	48091	491	42770.1	491	39292.3
		492	76638.3	492	113905	492	95074.9	492	62608.7	492	48904.6	492	43133.8	492	39419.4
		493	81147.5	493	123430	493	102272	493	65143.7	493	49820.7	493	43517.6	493	39539.5
		494	86002.6	494	133893	494	109915	494	67909.7	494	50749	494	43902	494	39679.2
		495	91300.2	495	144639	495	118162	495	70933.2	495	51743	495	44314	495	39826.7
		496	96929	496	155941	496	126792	496	74193	496	52848.2	496	44780.7	496	39996.8
		497	102811	497	167631	497	135778	497	77640.8	497	54078.1	497	45268.1	497	40176.1
		498	109050	498	179580	498	145254	498	81284.1	498	55344.1	498	45788.8	498	40380.3
		499	115615	499	191867	499	155132	499	85176	499	56710.7	499	46384.1	499	40606.7
		500	122570	500	204302	500	165256	500	89267.6	500	58127	500	46965.5	500	40811.8
		501	129705	501	216889	501	175720	501	93504.5	501	59672.6	501	47660.4	501	41025.4
		502	137124	502	229671	502	186291	502	97929.3	502	61299.6	502	48363.5	502	41306.8
		503	144858	503	242219	503	197040	503	102652	503	63087	503	49105.8	503	41578.3
		504	152690	504	254486	504	207855	504	107528	504	64943.4	504	49969.3	504	41851.4
		505	160690	505	266743	505	218853	505	112515	505	66871.5	505	50791.8	505	42148.8
		506	168776	506	278833	506	229760	506	117653	506	68963.5	506	51678	506	42486.4
		507	176913	507	290636	507	240646	507	123008	507	71189.4	507	52679.2	507	42825.1
		508	185186	508	302049	508	251346	508	128472	508	73519.8	508	53737.8	508	43146.4
		509	193495	509	313081	509	261594	509	134102	509	75929.9	509	54817.8	509	43531.7
		510	201914	510	323742	510	271746	510	139688	510	78451.5	510	55998.9	510	43922.9
		511	210208	511	334064	511	281754	511	145453	511	81141.4	511	57251.4	511	44326.9
		512	218440	512	343794	512	291449	512	151224	512	83961.7	512	58461.8	512	44761
		513	226613	513	353079	513	301035	513	157151	513	86885.5	513	59748.2	513	45165.3
		514	234659	514	361859	514	310293	514	162976	514	89771.3	514	61081.3	514	45652.7
		515	242462	515	370039	515	319036	515	168993	515	92753.2	515	62469	515	46114.1
		516	250047	516	377765	516	327312	516	174893	516	95911.7	516	63862.2	516	46593.3
		517	257614	517	385005	517	335161	517	180811	517	99001.8	517	65329.6	517	47090.5
		518	264971	518	391917	518	342560	518	186772	518	102117	518	66776	518	47644.6
		519	272184	519	397982	519	349778	519	192484	519	105365	519	68241.8	519	48150.6
		520	279125	520	403898	520	356474	520	198342	520	108683	520	69727.2	520	48693.7
		521	285857	521	409540	521	362837	521	204110	521	111967	521	71290.9	521	49238
		522	292385	522	414611	522	368849	522	209730	522	115282	522	72866.6	522	49782.6
		523	298786	523	419322	523	374585	523	215343	523	118608	523	74476	523	50388.9
		524	304829	524	423932	524	379891	524	220717	524	121844	524	76024	524	50972.1
		525	310627	525	428048	525	384751	525	225932	525	125091	525	77770.7	525	51550.8
		526	316082	526	431810	526	389377	526	230829	526	128318	526	79358.7	526	52171.2
		527	321465	527	435240	527	393923	527	235762	527	131613	527	81014.1	527	52743.2
		528	326021	528	438236	528	397955	528	240320	528	134697	528	82627.3	528	53314.2
		529	330503	529	441178	529	401745	529	244731	529	137750	529	84175.4	529	53874.2
		530	334726	530	443679	530	404995	530	248910	530	140835	530	85820.1	530	54442.2
		531	338618	531	446076	531	408003	531	253039	531	143770	531	87425.6	531	55002.9
		532	342333	532	448197	532	410679	532	256926	532	146475	532	88876.4	532	55568.4
		533	345807	533	450097	533	413104	533	260544	533	149186	533	90410.6	533	56125
		534	349158	534	451811	534	415236	534	263947	534	151851	534	91845	534	56592.7
		535	351910	535	453449	535	417485	535	267156	535	154384	535	93147.8	535	57113
		536	354477	536	454616	536	419262	536	270072	536	156702	536	94437.9	536	57568.8
		537	356840	537	455760	537	420899	537	272872	537	159067	537	95736.1	537	58026.8
		538	358850	538	456286	538	422053	538	275229	538	161078	538	96934.7	538	58492.1
		539	360534	539	456716	539	422614	539	277596	539	163015	539	98073	539	58926
		540	362020	540	456846	540	423352	540	279568	540	164817	540	99072.8	540	59318.4
		541	363339	541	456507	541	423907	541	281465	541	166466	541	100033	541	59707.6
		542	364240	542	455925	542	424269	542	283203	542	168026	542	100861	542	60088.7
		543	365007	543	455329	543	424575	543	284434	543	169448	543	101680	543	60358.4
		544	365806	544	454503	544	424488	544	285896	544	170864	544	102413	544	60650.7
		545	366241	545	453458	545	424146	545	286951	545	171972	545	103171	545	60959.1
		546	366466	546	452369	546	423664	546	287825	546	173042	546	103787	546	61255.6
		547	366741	547	450909	547	423025	547	288475	547	174003	547	104404	547	61579.1
		548	366693	548	449525	548	422241	548	288940	548	174692	548	104971	548	61796
		549	366314	549	447573	549	421172	549	289052	549	175327	549	105677	549	61999.7
		550	365645	550	445454	550	419916	550	289050	550	175979	550	106150	550	62135.1
		551	365143	551	443232	551	418473	551	289169	551	176631	551	106620	551	62322.1
		552	364147	552	440580	552	417015	552	288876	552	176990	552	107045	552	62460.3
		553	363356	553	437896	553	415288	553	288966	553	177326	553	107483	553	62636.7
		554	362342	554	435334	554	413364	554	288650	554	177611	554	107841	554	62762.7
		555	361028	555	432780	555	411258	555	288366	555	177848	555	108040	555	62911.1
		556	359726	556	429725	556	409167	556	287592	556	177777	556	108195	556	62978.8
		557	358391	557	426676	557	406614	557	286963	557	177859	557	108372	557	63072.4
		558	357131	558	423476	558	403946	558	286285	558	177731	558	108517	558	63139.5
		559	355425	559	420237	559	401577	559	285398	559	177666	559	108659	559	63219.7
		560	353740	560	416783	560	398704	560	284462	560	177547	560	108854	560	63256.5
		561	351916	561	413219	561	395867	561	283376	561	177435	561	108833	561	63303.2
		562	350085	562	409536	562	392807	562	282100	562	176987	562	108760	562	63337.8
		563	347950	563	406080	563	389563	563	280972	563	176569	563	108645	563	63381.2
		564	345709	564	402141	564	386582	564	279756	564	176217	564	108510	564	63302.3
		565	343623	565	398081	565	383264	565	278480	565	175842	565	108337	565	63268.3
		566	341204	566	394205	566	379604	566	277165	566	175204	566	108143	566	63254.3
		567	338800	567	390035	567	376145	567	275523	567	174787	567	107882	567	63159.5
		568	336328	568	385748	568	372601	568	274079	568	174275	568	107556	568	63141
		569	333775	569	381641	569	369255	569	272439	569	173590	569	107349	569	63097.3
		570	331253	570	377689	570	365781	570	270724	570	172894	570	107113	570	63063.7
		571	328726	571	373265	571	362186	571	268952	571	172050	571	106851	571	62951.3
		572	325906	572	369106	572	358750	572	267176	572	171274	572	106612	572	62825.2
		573	323074	573	364854	573	355019	573	265364	573	170475	573	106406	573	62684.3
		574	320327	574	360498	574	351301	574	263773	574	169717	574	105951	574	62581.1
		575	317668	575	356357	575	347763	575	262024	575	168930	575	105651	575	62565.4
		576	314798	576	352095	576	344448	576	260221	576	168135	576	105208	576	62512.5
		577	311825	577	347949	577	340623	577	258555	577	167271	577	104729	577	62391.1
		578	308441	578	343903	578	337024	578	256542	578	166479	578	104281	578	62283.8
		579	305260	579	339594	579	333520	579	254401	579	165641	579	103809	579	62171.6
		580	302276	580	335320	580	330116	580	252244	580	164623	580	103251	580	62021.3
		581	299391	581	331077	581	326468	581	250234	581	163669	581	102798	581	61895.1
		582	296519	582	326902	582	322883	582	248064	582	162542	582	102485	582	61721.5
		583	293346	583	322900	583	319314	583	245726	583	161647	583	101945	583	61563.1
		584	290391	584	318806	584	315625	584	243395	584	160733	584	101457	584	61333.1
		585	287213	585	314881	585	311719	585	240893	585	159610	585	100825	585	61067.5
		586	284160	586	311045	586	307658	586	238752	586	158311	586	100235	586	60865
		587	280890	587	307046	587	303847	587	236504	587	157187	587	99666.8	587	60601.2
		588	277676	588	303126	588	299917	588	234433	588	156118	588	99001	588	60260.1
		589	274537	589	299146	589	295987	589	232210	589	154898	589	98383.4	589	60026.6
		590	271153	590	295187	590	291908	590	230013	590	153593	590	97869.4	590	59805.7
		591	267792	591	290974	591	288316	591	227479	591	152400	591	97290.2	591	59531.5
		592	264673	592	287118	592	284735	592	225158	592	151110	592	96740	592	59319.1
		593	261825	593	283268	593	281131	593	222823	593	149715	593	96241.5	593	59090
		594	258700	594	279299	594	277228	594	220393	594	148435	594	95681.9	594	58883
		595	255622	595	275401	595	273542	595	218005	595	147220	595	95046.7	595	58639.8
		596	252435	596	271346	596	269869	596	215667	596	146125	596	94438.5	596	58393.6
		597	249306	597	267595	597	266121	597	213236	597	144744	597	93808	597	58092.1
		598	246225	598	263794	598	262417	598	210901	598	143523	598	93135.2	598	57905.9
		599	243081	599	260231	599	259014	599	208422	599	142312	599	92586.1	599	57739.2
		600	239878	600	256278	600	255522	600	206021	600	141045	600	91847	600	57520.9
		601	236434	601	252504	601	251929	601	203562	601	139704	601	91205.4	601	57273.4
		602	233014	602	248809	602	248681	602	201202	602	138338	602	90553.1	602	57183.7
		603	230026	603	245220	603	245459	603	198421	603	136989	603	89901.9	603	56950.4
		604	226948	604	241713	604	241834	604	195946	604	135558	604	89194.7	604	56719.7
		605	223834	605	238185	605	238361	605	193374	605	134035	605	88466.6	605	56494
		606	220743	606	234817	606	234764	606	190896	606	132587	606	87861.1	606	56249.8
		607	217513	607	231100	607	231338	607	188403	607	131162	607	87107.7	607	55950.2
		608	214451	608	227537	608	227909	608	185842	608	129833	608	86345.4	608	55672.7
		609	211333	609	224293	609	224341	609	183423	609	128198	609	85654	609	55394.5
		610	208498	610	220780	610	221189	610	181317	610	126606	610	84853.5	610	55140
		611	205549	611	217474	611	218017	611	179122	611	125318	611	84153.6	611	54858.1
		612	202512	612	214335	612	214652	612	176933	612	123956	612	83429.8	612	54572.7
		613	199629	613	210977	613	211568	613	174729	613	122524	613	82887.3	613	54261.9
		614	196954	614	207604	614	208452	614	172617	614	121098	614	82190.1	614	54045.4
		615	194261	615	204319	615	205428	615	170421	615	119748	615	81529.6	615	53744.9
		616	191647	616	201035	616	202485	616	168252	616	118648	616	80839.4	616	53505.1
		617	189114	617	197839	617	199290	617	165919	617	117297	617	80153.2	617	53222.6
		618	186470	618	194663	618	196166	618	163703	618	116170	618	79478.9	618	52871.8
		619	183856	619	191700	619	193248	619	161494	619	114877	619	78748.3	619	52528.3
		620	181428	620	188650	620	190340	620	159262	620	113598	620	78082.5	620	52099.3
		621	179057	621	186092	621	187547	621	156903	621	112420	621	77451.8	621	51815.9
		622	176722	622	183247	622	184702	622	154903	622	111110	622	76764.1	622	51593.4
		623	174098	623	180400	623	181999	623	152753	623	109805	623	76049.9	623	51388.8
		624	171635	624	177586	624	179218	624	150727	624	108468	624	75283.1	624	51106.1
		625	169153	625	175037	625	176642	625	148698	625	107161	625	74563.2	625	50892.7
		626	166675	626	172803	626	174111	626	146578	626	105901	626	73881.9	626	50695
		627	164309	627	170266	627	171339	627	144495	627	104743	627	73254.7	627	50390.8
		628	161985	628	167809	628	168603	628	142683	628	103583	628	72512.1	628	50161.1
		629	159386	629	165295	629	166081	629	140788	629	102361	629	71805.4	629	49879.3
		630	156965	630	162711	630	163518	630	138730	630	101220	630	71183.1	630	49612.7
		631	154330	631	160016	631	161096	631	136859	631	100070	631	70414.9	631	49383.1
		632	151950	632	157678	632	158869	632	134801	632	99012	632	69746.7	632	49096.1
		633	149649	633	155183	633	156328	633	132932	633	97825.1	633	69222.5	633	48821.1
		634	147503	634	152602	634	154078	634	131119	634	96839	634	68575.5	634	48596.4
		635	145280	635	150231	635	151736	635	129499	635	95965.6	635	68021.2	635	48399
		636	143131	636	147816	636	149625	636	127764	636	95108.6	636	67521.3	636	48109.9
		637	141190	637	145564	637	147578	637	126223	637	94085.9	637	66932.3	637	47798.2
		638	139191	638	143459	638	145472	638	124636	638	93214.9	638	66317.2	638	47522.2
		639	137196	639	141261	639	143578	639	122922	639	92293	639	65851.5	639	47218.3
		640	135119	640	139050	640	141323	640	121196	640	91434.2	640	65315.3	640	47042.9
		641	133500	641	137038	641	138976	641	119596	641	90371	641	64865.6	641	46820
		642	131560	642	135081	642	137009	642	118064	642	89363	642	64434.2	642	46570.2
		643	129805	643	133265	643	135075	643	116470	643	88400.1	643	64002	643	46317.2
		644	128250	644	131398	644	133271	644	114893	644	87429.3	644	63596.2	644	46091.8
		645	126551	645	129456	645	131572	645	113400	645	86546.5	645	63114.8	645	45931.2
		646	124979	646	127570	646	129638	646	112139	646	85477.7	646	62711.3	646	45656.4
		647	123206	647	125764	647	127793	647	110725	647	84546.3	647	62267.3	647	45495.5
		648	121454	648	123984	648	126065	648	109318	648	83587.6	648	61828.7	648	45308.2
		649	119883	649	122176	649	124059	649	108066	649	82686.5	649	61355.3	649	45073.2
		650	118121	650	120366	650	122188	650	106749	650	82006.7	650	60854	650	44908.2
		651	116677	651	118499	651	120336	651	105567	651	81108	651	60320.5	651	44660.1
		652	115025	652	116915	652	118576	652	104360	652	80179.2	652	59835.2	652	44458.8
		653	113198	653	115344	653	116809	653	102990	653	79104.1	653	59402.7	653	44189.5
		654	111708	654	113748	654	115178	654	101635	654	78188.9	654	58805.4	654	43979.3
		655	110130	655	112151	655	113534	655	100486	655	77228.8	655	58336.9	655	43735.7
		656	108731	656	110578	656	111882	656	98995.3	656	76325.4	656	57888	656	43534.1
		657	107330	657	109042	657	109928	657	97675.5	657	75568.3	657	57452.6	657	43423.1
		658	106109	658	107537	658	108519	658	96523.8	658	74823.6	658	57022.4	658	43268.6
		659	104720	659	106264	659	107020	659	95475.4	659	74063.9	659	56528.5	659	43071.5
		660	103415	660	105026	660	105625	660	94234.4	660	73251.1	660	56115.5	660	42832.4
		661	102011	661	103714	661	104071	661	93015.9	661	72380.7	661	55474.6	661	42622.1
		662	100621	662	102493	662	102687	662	91823.9	662	71606.1	662	55120.2	662	42438.4
		663	99053.2	663	100935	663	101260	663	90634.1	663	70792.5	663	54732.8	663	42331.7
		664	97683.2	664	99629.3	664	99656.8	664	89507.7	664	70111.5	664	54284.3	664	42194.3
		665	96415	665	98330.1	665	98338.1	665	88406.9	665	69340.1	665	53919.5	665	42036.4
		666	94831.8	666	97128.4	666	97273.5	666	86998.8	666	68584.9	666	53541.2	666	41939.5
		667	93595.2	667	96025.8	667	96376	667	85914.8	667	67916.6	667	53155.6	667	41812.5
		668	92325.3	668	94692.4	668	95418.1	668	84678	668	67242.3	668	52815.8	668	41662.5
		669	91155.8	669	93196.3	669	94413.1	669	83608.9	669	66667.4	669	52386.2	669	41512.8
		670	89860.9	670	92042.8	670	93194	670	82642.3	670	66122.8	670	52082.7	670	41308.2
		671	88567.2	671	90746.3	671	91979.9	671	81563.3	671	65622.7	671	51676	671	41248.4
		672	87544.7	672	89467.1	672	91053.4	672	80564.4	672	65086.4	672	51327.1	672	41014.3
		673	86628.5	673	88386.6	673	89844	673	79834.2	673	64601.2	673	50936.4	673	40776.7
		674	85549	674	87213.9	674	88843.3	674	78860.7	674	64176.7	674	50635.1	674	40630.9
		675	84733.3	675	86297.6	675	87855.2	675	77895.5	675	63366.9	675	50320.3	675	40469
		676	83791.9	676	85211.5	676	86659	676	76981.8	676	62730.2	676	50041.4	676	40316.2
		677	82848.2	677	84049.6	677	85657	677	76153.9	677	62076.2	677	49700.2	677	40034.6
		678	81945.4	678	83022	678	84649.2	678	75282.8	678	61596.8	678	49397.7	678	39850.6
		679	81097.3	679	81999.6	679	83638.8	679	74627.5	679	61229.9	679	49137.9	679	39715.9
		680	80199.8	680	81074.5	680	82588.8	680	73874.7	680	60825.1	680	48848.8	680	39656
		681	79287.1	681	80181.7	681	81725.3	681	73073.2	681	60394.2	681	48583.6	681	39587.3
		682	78483.6	682	79183.3	682	80850.8	682	72446.5	682	59946.8	682	48319.6	682	39471.5
		683	77540.1	683	78293.6	683	79935.5	683	71912.8	683	59461.4	683	48073.9	683	39375.3
		684	76645.4	684	77428.8	684	79112.3	684	71242.1	684	58967.8	684	47815.4	684	39214.7
		685	75762.7	685	76536.8	685	78060	685	70647.4	685	58480.4	685	47516.8	685	39072
		686	74875.7	686	75810.9	686	77219.2	686	69977	686	58013.9	686	47386.2	686	38972.5
		687	73889.5	687	74861.8	687	76297	687	69330.3	687	57607.8	687	47074.9	687	38911.9
		688	73322.6	688	74173.5	688	75369.6	688	68744.5	688	57193.8	688	46819.8	688	38870.5
		689	72522	689	73341.7	689	74518	689	68033.5	689	56759.5	689	46610.3	689	38865.6
		690	71664.9	690	72638	690	73965.9	690	67141.7	690	56293	690	46301.5	690	38895.6
		691	70951.5	691	71898.7	691	73371.7	691	66526.2	691	55871.6	691	45945.6	691	38753.9
		692	70322.2	692	71122.8	692	72644.2	692	65762.1	692	55482.6	692	45758.9	692	38641.5
		693	69754	693	70357.5	693	72018.5	693	65212.2	693	54923.4	693	45437.5	693	38587.3
		694	69140.4	694	69910.1	694	71108	694	64537.4	694	54548.9	694	45240.8	694	38471.7
		695	68693.4	695	69210.9	695	70355.8	695	63780.7	695	54122.5	695	44960.5	695	38391.1
		696	68214.2	696	68432.1	696	69730.1	696	63268.9	696	53586.2	696	44734.4	696	38184.8
		697	67569	697	67830.6	697	68890.4	697	62717.9	697	53212.5	697	44494.5	697	38130.8
		698	66885	698	67100.6	698	68002.8	698	62021	698	52802.6	698	44297.2	698	38034.8
		699	66223.7	699	66341	699	67396.8	699	61397.4	699	52242.1	699	44020.7	699	37922.1
		700	65497.8	700	65635.4	700	66580.6	700	60891.5	700	51947.2	700	43808.5	700	37804.8
		701	64903.9	701	64977.7	701	66028.7	701	60655	701	51370.7	701	43608.7	701	37658.8
		702	64291.5	702	64549.2	702	65579.8	702	60237.3	702	51172.4	702	43501.6	702	37639.1
		703	63797.3	703	63924.2	703	65047.2	703	59834.6	703	50923.2	703	43309.9	703	37559.1
		704	63287.6	704	63367.8	704	64683.3	704	59470.7	704	50521.1	704	43120.1	704	37495.4
		705	62732	705	62729.6	705	64327.9	705	59005.6	705	50200.6	705	43056.6	705	37377
		706	62202.8	706	62182	706	63707.4	706	58802.9	706	49915	706	42922.9	706	37304.9
		707	61611.2	707	61685.9	707	63234	707	58503	707	49568.8	707	42819.4	707	37204
		708	61087.6	708	61281.2	708	62726.7	708	58080.7	708	49261	708	42717.8	708	37081.1
		709	60662.7	709	60813.5	709	61944.9	709	57660.2	709	48991.7	709	42570.6	709	36951.8
		710	60134.5	710	60321.9	710	61346.5	710	57226	710	48730.4	710	42402.4	710	36900.8
		711	59585.9	711	59874.7	711	60786.3	711	56872.7	711	48480.4	711	42236.1	711	36842
		712	59106.5	712	59526.4	712	60364.6	712	56563.5	712	48271.9	712	42032	712	36724.1
		713	58533.3	713	59199.6	713	60017.3	713	55887.6	713	48022.1	713	41739.2	713	36697.1
		714	57857.2	714	58957.7	714	59633.3	714	55428.6	714	47664.8	714	41438.1	714	36646.9
		715	57419.4	715	58619.1	715	59050.5	715	54910	715	47322.6	715	41231.2	715	36601.3
		716	56990	716	58463.8	716	58663.8	716	54436.3	716	47019.3	716	41203.6	716	36577.4
		717	56597.2	717	57936.8	717	58058.2	717	53956.1	717	46543.3	717	40981.5	717	36491.3
		718	56239	718	57610.9	718	57376.1	718	53409.1	718	46308	718	40760.9	718	36342.5
		719	55717.3	719	57007.4	719	56961.4	719	52839.1	719	46071.6	719	40498.3	719	36263
		720	55134.1	720	56489	720	56383.7	720	52509.6	720	45784.4	720	40324.7	720	36196.4
		721	54587	721	56067.7	721	55796.4	721	51963.5	721	45575.6	721	40089.4	721	36203.9
		722	54021.9	722	55399.9	722	55332.3	722	51566.6	722	45333.4	722	39955.3	722	36144.2
		723	53503.5	723	54756.9	723	55118.1	723	51274.8	723	45141.8	723	39828.3	723	36122
		724	53037.8	724	54242.7	724	54625.7	724	50962.7	724	44983.2	724	39831.6	724	36077.2
		725	52863.7	725	53774.2	725	54381.6	725	50730	725	44643	725	39757.4	725	36009.2
		726	52385.5	726	53366.3	726	53991.4	726	50264.6	726	44630	726	39760.5	726	35922.7
		727	51963.4	727	52805.5	727	53569.5	727	49833.5	727	44440.1	727	39693.3	727	35857.3
		728	51706.7	728	52260.2	728	53392.5	728	49619.4	728	44319.1	728	39621.2	728	35798.8
		729	51374.4	729	51798.4	729	53057.2	729	49179.9	729	44107.6	729	39588.4	729	35715.7
		730	51011.6	730	51394.7	730	52688.8	730	48869.7	730	44050.5	730	39442.6	730	35725
		731	50688.7	731	51022.4	731	52543.2	731	48574.5	731	43916.2	731	39314.6	731	35571.6
		732	50439.4	732	50546.3	732	52178.1	732	48287.1	732	43738.1	732	39152.4	732	35496
		733	50062.5	733	50241.6	733	51739.5	733	47942.1	733	43613.6	733	39012	733	35375.2
		734	49765.1	734	49900.7	734	51372.2	734	47641.3	734	43431.2	734	38906.1	734	35316.2
		735	49476	735	49586.6	735	51006.1	735	47345.5	735	43237.8	735	38799.4	735	35264.5
		736	49195.4	736	49299.3	736	50641.2	736	47054.6	736	43033.5	736	38692	736	35220.1
		737	48923.2	737	49038.7	737	50277.4	737	46768.7	737	42818.3	737	38583.9	737	35182.9
		738	48659.4	738	48805	738	49914.7	738	46487.7	738	42592.1	738	38474.9	738	35153
		739	48404	739	48598	739	49553.2	739	46211.6	739	42355	739	38365.3	739	35130.3
		740	48157.1	740	48417.7	740	49192.8	740	45940.5	740	42107	740	38254.8	740	35114.9
		741	47918.6	741	48264.3	741	48833.6	741	45674.3	741	41848	741	38143.6	741	35106.8
		742	47688.5	742	48137.6	742	48475.5	742	45413.1	742	41578.1	742	38031.7	742	35105.9
		743	47466.9	743	48037.7	743	48118.6	743	45156.8	743	41297.3	743	37919	743	35112.3
		744	47253.6	744	47964.6	744	47762.8	744	44905.4	744	41005.5	744	37805.5	744	35126
		745	47048.8	745	47918.3	745	47408.1	745	44658.9	745	40702.8	745	37691.3	745	35146.9

## Sheet: Figure 3d
Figure 3d			133 K	173 K	233 K	273 K	313 K
		Photo Energy (eV)	Abs	Abs	Abs	Abs	Abs
		1.56969	0.28872	0.29184	0.29466	0.29892	0.30256
		1.58158	0.2909	0.29337	0.29674	0.30085	0.30426
		1.59347	0.29264	0.29512	0.29893	0.3026	0.30601
		1.60536	0.29438	0.29687	0.30091	0.30435	0.30797
		1.61724	0.29634	0.29861	0.30244	0.3061	0.30972
		1.62913	0.29808	0.30036	0.30397	0.30807	0.31168
		1.64102	0.29982	0.30211	0.30551	0.31004	0.31343
		1.65291	0.30135	0.30386	0.30704	0.31201	0.31518
		1.66479	0.30309	0.3056	0.30858	0.31398	0.31714
		1.67668	0.30461	0.30713	0.31011	0.31573	0.31889
		1.68857	0.30635	0.30888	0.31164	0.31726	0.32063
		1.70046	0.30788	0.31063	0.31318	0.31879	0.32238
		1.71235	0.3094	0.31216	0.31471	0.32032	0.32412
		1.72423	0.31093	0.31369	0.31624	0.32185	0.32587
		1.73612	0.31245	0.31543	0.318	0.32339	0.32762
		1.74801	0.31397	0.31696	0.31953	0.32514	0.32936
		1.7599	0.3155	0.31849	0.32107	0.32667	0.33089
		1.77179	0.3168	0.32002	0.3226	0.32842	0.33264
		1.78367	0.31833	0.32155	0.32435	0.33017	0.33438
		1.79556	0.31963	0.32308	0.32589	0.33192	0.33591
		1.80745	0.32094	0.32461	0.32742	0.33367	0.33766
		1.81934	0.32246	0.32614	0.32917	0.33542	0.33918
		1.83122	0.32377	0.32745	0.33071	0.33717	0.34071
		1.84311	0.32508	0.32897	0.33224	0.33892	0.34224
		1.855	0.32638	0.33029	0.33399	0.34045	0.34377
		1.86689	0.32769	0.33181	0.33553	0.3422	0.34529
		1.87878	0.32878	0.33312	0.33706	0.34373	0.34682
		1.89066	0.33008	0.33444	0.3386	0.34526	0.34835
		1.90255	0.33117	0.33575	0.34013	0.34658	0.34966
		1.91444	0.33248	0.33706	0.34166	0.34789	0.35119
		1.92633	0.33357	0.33837	0.3432	0.3492	0.3525
		1.93821	0.33466	0.33968	0.34473	0.35051	0.35402
		1.9501	0.33574	0.34077	0.34626	0.35183	0.35533
		1.96199	0.33683	0.34208	0.34758	0.35292	0.35664
		1.97388	0.33792	0.34339	0.34889	0.35423	0.35795
		1.98577	0.33901	0.34448	0.34999	0.35554	0.35926
		1.99765	0.33988	0.34557	0.3513	0.35664	0.36057
		2.00954	0.34097	0.34667	0.3524	0.35795	0.36188
		2.02143	0.34184	0.34798	0.3535	0.35904	0.36319
		2.03332	0.34293	0.34907	0.35481	0.36036	0.36428
		2.0452	0.3438	0.35016	0.35591	0.36145	0.36559
		2.05709	0.34489	0.35125	0.357	0.36255	0.36668
		2.06898	0.34576	0.35235	0.3581	0.36386	0.36777
		2.08087	0.34685	0.35322	0.35941	0.36495	0.36908
		2.09276	0.34772	0.35431	0.36051	0.36605	0.37017
		2.10464	0.34859	0.3554	0.3616	0.36714	0.37126
		2.11653	0.34968	0.3565	0.3627	0.36823	0.37236
		2.12842	0.35055	0.35759	0.36379	0.36933	0.37345
		2.14031	0.35142	0.35868	0.36489	0.37042	0.37454
		2.1522	0.35229	0.35955	0.36599	0.3713	0.37563
		2.16408	0.35338	0.36065	0.36708	0.37239	0.3765
		2.17597	0.35425	0.36174	0.36796	0.37348	0.37759
		2.18786	0.35512	0.36261	0.36905	0.37436	0.37847
		2.19975	0.35599	0.3637	0.36993	0.37545	0.37956
		2.21163	0.35686	0.36458	0.37081	0.37633	0.38043
		2.22352	0.35773	0.36545	0.3719	0.3772	0.38152
		2.23541	0.3586	0.36654	0.37278	0.37808	0.38239
		2.2473	0.35948	0.36742	0.37366	0.37895	0.38327
		2.25919	0.36035	0.36829	0.37453	0.37983	0.38414
		2.27107	0.36122	0.36916	0.37519	0.3807	0.38501
		2.28296	0.36209	0.37004	0.37607	0.38158	0.38589
		2.29485	0.36296	0.37091	0.37694	0.38245	0.38676
		2.30674	0.36383	0.37178	0.3776	0.38311	0.38763
		2.31862	0.3647	0.37244	0.37848	0.38398	0.38851
		2.33051	0.36557	0.37331	0.37913	0.38464	0.38916
		2.3424	0.36644	0.37397	0.38001	0.38552	0.39003
		2.35429	0.36731	0.37484	0.38067	0.38617	0.39069
		2.36618	0.36818	0.3755	0.38132	0.38705	0.39134
		2.37806	0.36884	0.37615	0.38198	0.3877	0.39222
		2.38995	0.36971	0.37703	0.38264	0.38836	0.39287
		2.40184	0.37036	0.37768	0.3833	0.38902	0.39352
		2.41373	0.37101	0.37834	0.38395	0.38967	0.39418
		2.42561	0.37167	0.37899	0.38439	0.39033	0.39483
		2.4375	0.37232	0.37943	0.38505	0.39099	0.39549
		2.44939	0.37297	0.38008	0.38571	0.39164	0.39614
		2.46128	0.37363	0.38074	0.38615	0.3923	0.3968
		2.47317	0.37406	0.38118	0.3868	0.39295	0.39723
		2.48505	0.37471	0.38183	0.38724	0.39361	0.39789
		2.49694	0.37537	0.38227	0.38768	0.39427	0.39833
		2.50883	0.3758	0.38271	0.38812	0.3947	0.39898
		2.52072	0.37624	0.38336	0.38856	0.39536	0.39942
		2.53261	0.37689	0.3838	0.38899	0.3958	0.40007
		2.54449	0.37733	0.38423	0.38965	0.39645	0.40051
		2.55638	0.37776	0.38467	0.39009	0.39689	0.40094
		2.56827	0.37842	0.38511	0.39053	0.39733	0.40138
		2.58016	0.37885	0.38554	0.39097	0.39777	0.40182
		2.59204	0.37929	0.3862	0.3914	0.3982	0.40225
		2.60393	0.37972	0.38664	0.39162	0.39864	0.40269
		2.61582	0.38038	0.38707	0.39206	0.39908	0.40313
		2.62771	0.38081	0.38729	0.3925	0.39952	0.40356
		2.6396	0.38125	0.38773	0.39294	0.39974	0.404
		2.65148	0.38168	0.38817	0.39338	0.39996	0.40444
		2.66337	0.38212	0.3886	0.39381	0.40039	0.40465
		2.67526	0.38255	0.38904	0.39403	0.40061	0.40509
		2.68715	0.38299	0.38948	0.39447	0.40083	0.40553
		2.69903	0.38342	0.38991	0.39491	0.40105	0.40575
		2.71092	0.38386	0.39035	0.39513	0.40127	0.40618
		2.72281	0.38429	0.39057	0.39557	0.40149	0.4064
		2.7347	0.38473	0.39101	0.39601	0.40171	0.40662
		2.74659	0.38517	0.39144	0.39623	0.40192	0.40706
		2.75847	0.3856	0.39188	0.39666	0.40192	0.40727
		2.77036	0.38604	0.39232	0.39688	0.40214	0.40771
		2.78225	0.38647	0.39253	0.39732	0.40236	0.40793
		2.79414	0.38691	0.39297	0.39754	0.40258	0.40815
		2.80602	0.38734	0.39341	0.39798	0.40302	0.40858
		2.81791	0.38778	0.39384	0.39842	0.40324	0.40902
		2.8298	0.38821	0.39428	0.39885	0.40346	0.40946
		2.84169	0.38843	0.39472	0.39929	0.40389	0.40989
		2.85358	0.38887	0.39515	0.39973	0.40433	0.41055
		2.86546	0.3893	0.39559	0.40039	0.40477	0.4112
		2.87735	0.38974	0.39603	0.40105	0.40542	0.41186
		2.88924	0.39039	0.39647	0.4017	0.40586	0.41273
		2.90113	0.39104	0.3969	0.40258	0.40652	0.41382
		2.91302	0.3917	0.39756	0.40346	0.40739	0.41491
		2.9249	0.39257	0.39843	0.40455	0.40849	0.41644
		2.93679	0.39344	0.39952	0.40565	0.4098	0.41797
		2.94868	0.39453	0.40062	0.40718	0.41133	0.41971
		2.96057	0.39583	0.40214	0.40893	0.41352	0.42211
		2.97245	0.39757	0.40389	0.41069	0.41593	0.42495
		2.98434	0.39953	0.40586	0.4131	0.41877	0.42822
		2.99623	0.40215	0.40804	0.41573	0.42227	0.43172
		3.00812	0.40519	0.41088	0.41901	0.42621	0.43543
		3.02001	0.4089	0.41416	0.42274	0.43102	0.43957
		3.03189	0.41325	0.41787	0.4269	0.43627	0.44394
		3.04378	0.41848	0.42224	0.43216	0.44218	0.44874
		3.05567	0.42457	0.42748	0.43808	0.44874	0.4542
		3.06756	0.4311	0.4336	0.44465	0.45552	0.46074
		3.07944	0.43785	0.44015	0.45166	0.46274	0.46794
		3.09133	0.4446	0.4467	0.45846	0.46952	0.47471
		3.10322	0.45113	0.45304	0.46503	0.47565	0.48126
		3.11511	0.45745	0.45915	0.47117	0.48156	0.48693
		3.127	0.46354	0.46505	0.47664	0.48724	0.49239
		3.13888	0.46898	0.47073	0.48212	0.49228	0.49719
		3.15077	0.47421	0.47553	0.48694	0.49687	0.50155
		3.16266	0.47922	0.4799	0.49089	0.50081	0.50526
		3.17455	0.48335	0.4834	0.49417	0.50365	0.50832
		3.18643	0.48705	0.48645	0.4968	0.50628	0.51072
		3.19832	0.4901	0.48886	0.49878	0.50825	0.51268
		3.21021	0.4925	0.49082	0.50031	0.51	0.51399
		3.2221	0.49446	0.49235	0.50162	0.51109	0.51508
		3.23399	0.49598	0.49366	0.5025	0.51197	0.51574
		3.24587	0.49729	0.49453	0.50316	0.51284	0.51618
		3.25776	0.49816	0.49541	0.5036	0.51328	0.51618
		3.26965	0.49859	0.49585	0.5036	0.51306	0.51618
		3.28154	0.49859	0.49606	0.5036	0.51262	0.51618
		3.29342	0.49859	0.49606	0.5036	0.51218	0.51618
		3.30531	0.49816	0.49585	0.5036	0.51175	0.51618
		3.3172	0.4975	0.49563	0.50338	0.51131	0.51574
		3.32909	0.49663	0.49541	0.50316	0.51109	0.5153
		3.34098	0.49598	0.49497	0.50272	0.51065	0.51487
		3.35286	0.49533	0.49475	0.50228	0.51043	0.51421
				0.4941	0.50206	0.51022	0.51356

## Sheet: Figure 3e
Figure 3e		NH2-bdc		I		Pb
		Energy	Density of states	Energy	Density of states	Energy	Density of states
		-27.9	0	-27.9	0	-27.9	0
		-27.7882	0	-27.7882	0	-27.7882	0
		-27.6764	0	-27.6764	0	-27.6764	0
		-27.5646	0	-27.5646	0	-27.5646	0
		-27.4528	0	-27.4528	0	-27.4528	0
		-27.3411	0	-27.3411	0	-27.3411	0
		-27.2293	0	-27.2293	0	-27.2293	0
		-27.1175	0	-27.1175	0	-27.1175	0
		-27.0057	0	-27.0057	0	-27.0057	0
		-26.8939	0	-26.8939	0	-26.8939	0
		-26.7821	0	-26.7821	0	-26.7821	0
		-26.6703	0	-26.6703	0	-26.6703	0
		-26.5585	0	-26.5585	0	-26.5585	0
		-26.4467	0.0016	-26.4467	0	-26.4467	0
		-26.3349	0.0272	-26.3349	0	-26.3349	0
		-26.2231	0.3136	-26.2231	0	-26.2231	0
		-26.1113	1.9296	-26.1113	0	-26.1113	0
		-25.9995	6.8256	-25.9995	0.0008	-25.9995	0.0016
		-25.8877	14.2184	-25.8877	0.0008	-25.8877	0.0056
		-25.7759	17.732	-25.7759	0.0016	-25.7759	0.0072
		-25.6641	13.32	-25.6641	0.0008	-25.6641	0.0032
		-25.5523	5.9752	-25.5523	0.0008	-25.5523	0.0016
		-25.4405	1.5696	-25.4405	0	-25.4405	0
		-25.3287	0.2352	-25.3287	0	-25.3287	0
		-25.2169	0.0192	-25.2169	0	-25.2169	0
		-25.1051	0.0008	-25.1051	0	-25.1051	0
		-24.9933	0	-24.9933	0	-24.9933	0
		-24.8815	0	-24.8815	0	-24.8815	0
		-24.7697	0	-24.7697	0	-24.7697	0
		-24.6579	0	-24.6579	0	-24.6579	0
		-24.5461	0	-24.5461	0	-24.5461	0
		-24.4343	0	-24.4343	0	-24.4343	0
		-24.3225	0	-24.3225	0	-24.3225	0
		-24.2108	0.016	-24.2108	0	-24.2108	0
		-24.099	0.16	-24.099	0	-24.099	0
		-23.9872	0.944	-23.9872	0	-23.9872	0
		-23.8754	3.2776	-23.8754	0	-23.8754	0
		-23.7636	6.9584	-23.7636	0.0008	-23.7636	0
		-23.6518	9.4544	-23.6518	0.0008	-23.6518	0
		-23.54	8.7632	-23.54	0.0008	-23.54	0
		-23.4282	6.1952	-23.4282	0.0008	-23.4282	0
		-23.3164	3.968	-23.3164	0	-23.3164	0
		-23.2046	2.352	-23.2046	0	-23.2046	0
		-23.0928	1.0296	-23.0928	0	-23.0928	0
		-22.981	0.2784	-22.981	0	-22.981	0
		-22.8692	0.044	-22.8692	0	-22.8692	0
		-22.7574	0.0032	-22.7574	0	-22.7574	0
		-22.6456	0	-22.6456	0	-22.6456	0
		-22.5338	0	-22.5338	0	-22.5338	0
		-22.422	0	-22.422	0	-22.422	0
		-22.3102	0	-22.3102	0	-22.3102	0
		-22.1984	0	-22.1984	0	-22.1984	0
		-22.0866	0	-22.0866	0	-22.0866	0
		-21.9748	0.0056	-21.9748	0	-21.9748	0
		-21.863	0.0904	-21.863	0.0008	-21.863	0.0008
		-21.7512	0.7312	-21.7512	0.0096	-21.7512	0.0128
		-21.6394	3.212	-21.6394	0.044	-21.6394	0.0632
		-21.5276	7.7936	-21.5276	0.1048	-21.5276	0.1544
		-21.4158	10.4352	-21.4158	0.14	-21.4158	0.2056
		-21.304	7.7216	-21.304	0.1024	-21.304	0.152
		-21.1922	3.1568	-21.1922	0.0424	-21.1922	0.0608
		-21.0804	0.712	-21.0804	0.0096	-21.0804	0.0128
		-20.9687	0.0872	-20.9687	0.0008	-20.9687	0.0008
		-20.8569	0.0056	-20.8569	0	-20.8569	0
		-20.7451	0	-20.7451	0	-20.7451	0
		-20.6333	0	-20.6333	0	-20.6333	0
		-20.5215	0	-20.5215	0	-20.5215	0
		-20.4097	0	-20.4097	0	-20.4097	0
		-20.2979	0	-20.2979	0	-20.2979	0
		-20.1861	0	-20.1861	0	-20.1861	0
		-20.0743	0.0048	-20.0743	0	-20.0743	0.0024
		-19.9625	0.0904	-19.9625	0.0008	-19.9625	0.0328
		-19.8507	0.8568	-19.8507	0.008	-19.8507	0.312
		-19.7389	4.42	-19.7389	0.04	-19.7389	1.6136
		-19.6271	12.5688	-19.6271	0.1152	-19.6271	4.58
		-19.5153	19.7144	-19.5153	0.1824	-19.5153	7.1912
		-19.4035	17.0928	-19.4035	0.1584	-19.4035	6.2584
		-19.2917	8.1944	-19.2917	0.0744	-19.2917	3.3744
		-19.1799	2.2344	-19.1799	0.0216	-19.1799	4.3464
		-19.0681	0.7168	-19.0681	0.0088	-19.0681	18.6216
		-18.9563	1.4736	-18.9563	0.0224	-18.9563	56.0712
		-18.8445	3.3504	-18.8445	0.0648	-18.8445	105.234
		-18.7327	5.432	-18.7327	0.164	-18.7327	140.622
		-18.6209	6.8736	-18.6209	0.316	-18.6209	165.07
		-18.5091	6.9072	-18.5091	0.4088	-18.5091	184.643
		-18.3973	4.9976	-18.3973	0.32	-18.3973	177.026
		-18.2855	2.4112	-18.2855	0.1488	-18.2855	131.279
		-18.1737	0.7848	-18.1737	0.0424	-18.1737	68.9848
		-18.0619	0.18	-18.0619	0.008	-18.0619	23.3312
		-17.9501	0.0304	-17.9501	0.0008	-17.9501	4.7104
		-17.8384	0.0536	-17.8384	0.0056	-17.8384	0.5488
		-17.7266	0.5592	-17.7266	0.0704	-17.7266	0.0832
		-17.6148	3.3576	-17.6148	0.4232	-17.6148	0.2976
		-17.503	11.128	-17.503	1.4048	-17.503	0.984
		-17.3912	20.372	-17.3912	2.5712	-17.3912	1.7968
		-17.2794	20.6208	-17.2794	2.6008	-17.2794	1.8192
		-17.1676	11.5432	-17.1676	1.4544	-17.1676	1.0176
		-17.0558	3.568	-17.0558	0.4496	-17.0558	0.3144
		-16.944	0.6144	-16.944	0.0768	-16.944	0.0528
		-16.8322	0.1464	-16.8322	0.016	-16.8322	0.0136
		-16.7204	0.8688	-16.7204	0.0848	-16.7204	0.0832
		-16.6086	4.5376	-16.6086	0.4432	-16.6086	0.4368
		-16.4968	13.1224	-16.4968	1.2792	-16.4968	1.264
		-16.385	20.9712	-16.385	2.0424	-16.385	2.0192
		-16.2732	18.544	-16.2732	1.804	-16.2732	1.7856
		-16.1614	9.072	-16.1614	0.8816	-16.1614	0.8752
		-16.0496	2.4536	-16.0496	0.2424	-16.0496	0.2368
		-15.9378	0.4016	-15.9378	0.0944	-15.9378	0.036
		-15.826	0.4168	-15.826	0.5952	-15.826	0.0128
		-15.7142	2.1088	-15.7142	3.2376	-15.7142	0.0552
		-15.6024	6.352	-15.6024	9.7744	-15.6024	0.164
		-15.4906	10.6184	-15.4906	16.3456	-15.4906	0.272
		-15.3788	9.8344	-15.3788	15.1528	-15.3788	0.2512
		-15.267	5.0488	-15.267	7.788	-15.267	0.128
		-15.1552	1.432	-15.1552	2.2152	-15.1552	0.0368
		-15.0434	0.224	-15.0434	0.348	-15.0434	0.0048
		-14.9316	0.0216	-14.9316	0.0296	-14.9316	0
		-14.8198	0.0592	-14.8198	0.0016	-14.8198	0.0032
		-14.708	0.5576	-14.708	0.0024	-14.708	0.0456
		-14.5963	2.9544	-14.5963	0.0152	-14.5963	0.2488
		-14.4845	9.0048	-14.4845	0.0528	-14.4845	0.7672
		-14.3727	15.9584	-14.3727	0.1304	-14.3727	1.3752
		-14.2609	16.9552	-14.2609	0.404	-14.2609	1.4576
		-14.1491	12.9264	-14.1491	1.5896	-14.1491	1.0136
		-14.0373	12.392	-14.0373	4.368	-14.0373	0.7336
		-13.9255	15.0688	-13.9255	6.9176	-13.9255	0.764
		-13.8137	12.9288	-13.8137	6.1416	-13.8137	0.6456
		-13.7019	6.4152	-13.7019	3.0464	-13.7019	0.324
		-13.5901	1.7832	-13.5901	0.8432	-13.5901	0.092
		-13.4783	0.308	-13.4783	0.1296	-13.4783	0.0176
		-13.3665	0.3808	-13.3665	0.016	-13.3665	0.0616
		-13.2547	2.2648	-13.2547	0.0336	-13.2547	0.3816
		-13.1429	7.9216	-13.1429	0.1176	-13.1429	1.3384
		-13.0311	15.412	-13.0311	0.2352	-13.0311	2.6016
		-12.9193	16.988	-12.9193	0.3056	-12.9193	2.8464
		-12.8075	12.2136	-12.8075	0.4512	-12.8075	1.9344
		-12.6957	10.3312	-12.6957	0.9536	-12.6957	1.3456
		-12.5839	13.3024	-12.5839	1.6168	-12.5839	1.5096
		-12.4721	13.8848	-12.4721	1.7232	-12.4721	1.5264
		-12.3603	9.1456	-12.3603	1.12	-12.3603	0.9912
		-12.2485	3.6296	-12.2485	0.4392	-12.2485	0.3896
		-12.1367	0.8464	-12.1367	0.1	-12.1367	0.0904
		-12.0249	0.1304	-12.0249	0.0144	-12.0249	0.012
		-11.9131	0.2152	-11.9131	0.0056	-11.9131	0.0104
		-11.8013	1.384	-11.8013	0.0296	-11.8013	0.0696
		-11.6895	5.3032	-11.6895	0.1152	-11.6895	0.2768
		-11.5777	11.844	-11.5777	0.2552	-11.5777	0.632
		-11.466	15.86	-11.466	0.3352	-11.466	0.8672
		-11.3542	14.388	-11.3542	0.2896	-11.3542	0.7432
		-11.2424	13.096	-11.2424	0.2352	-11.2424	0.4976
		-11.1306	14.4888	-11.1306	0.2368	-11.1306	0.3888
		-11.0188	12.5512	-11.0188	0.2016	-11.0188	0.3208
		-10.907	6.6576	-10.907	0.1072	-10.907	0.3624
		-10.7952	2.8128	-10.7952	0.0536	-10.7952	1.2
		-10.6834	3.552	-10.6834	0.0912	-10.6834	4.032
		-10.5716	7.832	-10.5716	0.2216	-10.5716	9.444
		-10.4598	13.224	-10.4598	0.3864	-10.4598	15.1712
		-10.348	16.5264	-10.348	0.4472	-10.348	16.7096
		-10.2362	17.3504	-10.2362	0.3544	-10.2362	13.8456
		-10.1244	17.5336	-10.1244	0.2328	-10.1244	10.616
		-10.0126	16.5536	-10.0126	0.1848	-10.0126	7.9184
		-9.90077	14.584	-9.90077	0.2456	-9.90077	5.568
		-9.78897	14.064	-9.78897	0.4408	-9.78897	5.0472
		-9.67717	14.36	-9.67717	0.6408	-9.67717	5.7416
		-9.56537	11.816	-9.56537	0.5952	-9.56537	5.18
		-9.45357	7.4896	-9.45357	0.3768	-9.45357	3.8224
		-9.34177	7.284	-9.34177	0.3432	-9.34177	4.7872
		-9.22997	12.7184	-9.22997	0.6192	-9.22997	8.2728
		-9.11817	18.1744	-9.11817	0.9408	-9.11817	10.4112
		-9.00637	19.18	-9.00637	1.0032	-9.00637	9.196
		-8.89457	18.0912	-8.89457	0.8216	-8.89457	6.5232
		-8.78277	17.5608	-8.78277	0.5712	-8.78277	4.0648
		-8.67097	15.6056	-8.67097	0.3672	-8.67097	2.256
		-8.55917	12.4656	-8.55917	0.2696	-8.55917	1.1368
		-8.44737	13.5032	-8.44737	0.2784	-8.44737	0.6368
		-8.33567	19.0064	-8.33567	0.2984	-8.33567	0.5576
		-8.22387	22.2608	-8.22387	0.3048	-8.22387	0.5528
		-8.11207	20.364	-8.11207	0.4176	-8.11207	0.492
		-8.00027	17.4776	-8.00027	0.616	-8.00027	0.416
		-7.88847	14.824	-7.88847	0.6408	-7.88847	0.34
		-7.77667	10.1728	-7.77667	0.4704	-7.77667	0.2304
		-7.66487	6.1232	-7.66487	0.5432	-7.66487	0.1672
		-7.55307	6.4792	-7.55307	1.376	-7.55307	0.2832
		-7.44127	9.552	-7.44127	3.0552	-7.44127	0.6408
		-7.32947	11.4624	-7.32947	5.0128	-7.32947	1.212
		-7.21767	11.4208	-7.21767	6.2328	-7.21767	1.7384
		-7.10587	9.916	-7.10587	5.692	-7.10587	1.7648
		-6.99407	7.732	-6.99407	3.796	-6.99407	1.292
		-6.88227	6.4984	-6.88227	2.3864	-6.88227	0.8728
		-6.77047	6.2944	-6.77047	2.192	-6.77047	0.7568
		-6.65867	5.7992	-6.65867	2.2632	-6.65867	0.7128
		-6.54687	4.872	-6.54687	1.7792	-6.54687	0.5576
		-6.43507	5.2888	-6.43507	1.0584	-6.43507	0.4128
		-6.32327	7.6272	-6.32327	0.716	-6.32327	0.4232
		-6.21147	9.1064	-6.21147	0.7568	-6.21147	0.48
		-6.09967	8.1672	-6.09967	0.928	-6.09967	0.4648
		-5.98787	6.7088	-5.98787	1.0592	-5.98787	0.4152
		-5.87607	6.0184	-5.87607	1.0824	-5.87607	0.3616
		-5.76427	5.8064	-5.76427	1.1456	-5.76427	0.3072
		-5.65247	5.7488	-5.65247	1.4024	-5.65247	0.2848
		-5.54067	5.8424	-5.54067	1.8472	-5.54067	0.296
		-5.42887	5.8968	-5.42887	2.212	-5.42887	0.3248
		-5.31707	5.2344	-5.31707	2.128	-5.31707	0.3328
		-5.20527	4.1424	-5.20527	1.9832	-5.20527	0.3504
		-5.09357	4.5096	-5.09357	2.7728	-5.09357	0.5896
		-4.98177	6.8464	-4.98177	4.2728	-4.98177	1.1968
		-4.86997	8.8672	-4.86997	4.9872	-4.86997	1.8288
		-4.75817	7.9312	-4.75817	4.312	-4.75817	1.7864
		-4.64637	4.8264	-4.64637	4.228	-4.64637	1.2248
		-4.53457	3.2968	-4.53457	8.5512	-4.53457	1.2544
		-4.42277	4.916	-4.42277	16.9392	-4.42277	2.4368
		-4.31097	8.0896	-4.31097	21.196	-4.31097	4.1472
		-4.19917	11.1536	-4.19917	16.8472	-4.19917	5.4608
		-4.08737	13.7864	-4.08737	10.4344	-4.08737	6.1568
		-3.97557	15.2481	-3.97557	7.248	-3.97557	6.3544
		-3.86377	13.8688	-3.86377	5.7712	-3.86377	5.6096
		-3.75197	10.8552	-3.75197	4.7616	-3.75197	3.9776
		-3.64017	10.7936	-3.64017	5.4448	-3.64017	3.0192
		-3.52837	14.1248	-3.52837	6.8256	-3.52837	3.9936
		-3.41657	15.472	-3.41657	6.0424	-3.41657	5.8792
		-3.30477	12.6752	-3.30477	3.5176	-3.30477	6.7104
		-3.19297	9.1984	-3.19297	1.6232	-3.19297	6.4288
		-3.08117	7.3416	-3.08117	0.8736	-3.08117	5.9024
		-2.96937	5.7752	-2.96937	0.5624	-2.96937	4.7584
		-2.85757	3.432	-2.85757	0.3064	-2.85757	2.804
		-2.74577	1.3128	-2.74577	0.1136	-2.74577	1.0624
		-2.63397	0.2992	-2.63397	0.0248	-2.63397	0.2416
		-0.82217	0	-0.82217	0	-0.82217	0
		-0.71037	0	-0.71037	0	-0.71037	0
		-0.59857	0	-0.59857	0	-0.59857	0
		-0.48677	0	-0.48677	0	-0.48677	0
		-0.37497	0	-0.37497	0	-0.37497	0
		-0.26327	0	-0.26327	0	-0.26327	0
		-0.15147	0	-0.15147	0	-0.15147	0
		-0.03967	0	-0.03967	0	-0.03967	0
		0.07213	0.1576	0.07213	0.0104	0.07213	0.848
		0.18393	0.66	0.18393	0.0432	0.18393	3.5584
		0.29573	1.6736	0.29573	0.1064	0.29573	8.8432
		0.40753	2.8408	0.40753	0.1608	0.40753	14.2544
		0.51933	3.8464	0.51933	0.1808	0.51933	17.5904
		0.63113	4.88	0.63113	0.1984	0.63113	19.636
		0.74293	5.844	0.74293	0.2328	0.74293	20.6462
		0.85473	6.1584	0.85473	0.2624	0.85473	19.7168
		0.96653	5.6104	0.96653	0.2752	0.96653	16.9744
		1.07833	4.7112	1.07833	0.2848	1.07833	14.0952
		1.19013	3.9192	1.19013	0.2848	1.19013	12.1352
		1.30193	2.9584	1.30193	0.2416	1.30193	9.5712
		1.41373	1.652	1.41373	0.1472	1.41373	5.5296
		1.52553	0.688	1.52553	0.0624	1.52553	2.0392
		1.63733	0.8768	1.63733	0.0464	1.63733	0.4816
		1.74913	3.02	1.74913	0.14	1.74913	0.1928
		1.86093	7.2952	1.86093	0.3936	1.86093	0.3768
		1.97273	12.5784	1.97273	1.0472	1.97273	0.8168
		2.08453	18.7864	2.08453	2.7664	2.08453	1.6
		2.19633	25.2056	2.19633	5.672	2.19633	2.5536
		2.30813	28.0816	2.30813	7.9472	2.30813	3.1512
		2.41993	26.256	2.41993	7.7568	2.41993	3.2296
		2.53173	22.0872	2.53173	5.7264	2.53173	2.9848
		2.64353	17.592	2.64353	3.5528	2.64353	2.5744
		2.75533	14.124	2.75533	2.0968	2.75533	2.2064
		2.86703	12.8656	2.86703	1.2384	2.86703	2.128
		2.97883	13.9456	2.97883	0.6992	2.97883	2.4784
		3.09063	14.1608	3.09063	0.4008	3.09063	2.7392
		3.20243	10.5488	3.20243	0.26	3.20243	2.2672
		3.31423	5.436	3.31423	0.2272	3.31423	1.4296
		3.42603	2.1712	3.42603	0.2592	3.42603	0.8968
		3.53783	0.9888	3.53783	0.304	3.53783	0.7096
		3.64963	0.7792	3.64963	0.348	3.64963	0.7296
		3.76143	0.8408	3.76143	0.3688	3.76143	0.8616
		3.87323	0.824	3.87323	0.3224	3.87323	0.9104
		3.98503	0.6848	3.98503	0.2472	3.98503	0.772
		4.09683	0.8496	4.09683	0.2992	4.09683	0.8064
		4.20863	1.7832	4.20863	0.5792	4.20863	1.4968
		4.32043	3.0128	4.32043	0.896	4.32043	2.5224
		4.43223	3.4944	4.43223	0.9976	4.43223	3.0624
		4.54403	3.236	4.54403	0.9232	4.54403	3.0608
		4.65583	2.8808	4.65583	0.8216	4.65583	2.8712
		4.76763	2.7379	4.76763	0.7504	4.76763	2.6503
		4.87943	3.2049	4.87943	0.7909	4.87943	2.8981
		4.99123	4.2159	4.99123	0.9397	4.99123	3.8375
		5.10303	4.9083	5.10303	1.1109	5.10303	4.5211
		5.21483	4.9433	5.21483	1.2417	5.21483	4.267
		5.32663	4.4137	5.32663	1.1917	5.32663	3.405
		5.43843	3.0641	5.43843	0.8363	5.43843	2.1837
		5.55023	1.401	5.55023	0.3784	5.55023	0.9673
		5.66203	0.3853	5.66203	0.1024	5.66203	0.2646
		5.77383	0.0619	5.77383	0.0162	5.77383	0.0429
		5.88563	0.0022	5.88563	0	5.88563	0.0026
		5.99743	0	5.99743	0	5.99743	0
		6.10913	0	6.10913	0	6.10913	0
		6.22093	0	6.22093	0	6.22093	0
		6.33273	0	6.33273	0	6.33273	0
		6.44453	0	6.44453	0	6.44453	0
		6.55633	0	6.55633	0	6.55633	0
		6.66813	0	6.66813	0	6.66813	0
		6.77993	0	6.77993	0	6.77993	0
		6.89173	0	6.89173	0	6.89173	0
		7.00353	0	7.00353	0	7.00353	0
		7.11533	0	7.11533	0	7.11533	0
		7.22713	0	7.22713	0	7.22713	0
		7.33893	0	7.33893	0	7.33893	0
		--	--	--	--	--	--
		--	--	--	--	--	--

## Sheet: Figure 4a
Figure 4a		TMOF-10-NH2(I)			TMOF-10-NH2(Br)
		Wavelength	Intensity	Wavelength	Intensity
		299.292	9.10605	300.577	7.00632
		301.131	7.8376	302.408	6.90738
		302.97	6.78532	304.239	6.76913
		304.81	5.94922	306.07	6.62441
		306.649	5.32929	307.902	6.47324
		308.488	4.92554	309.733	6.31562
		310.327	5.85781	311.564	6.15154
		312.166	5.92199	313.396	6.07443
		314.005	5.77344	315.227	5.85119
		315.845	5.28072	317.058	5.55276
		317.684	4.37848	318.89	5.27193
		319.523	3.45617	320.721	4.84679
		321.362	3.12471	322.552	4.17726
		323.201	3.70931	324.383	3.38195
		325.04	5.09265	326.215	2.94353
		326.879	6.96647	328.046	3.1271
		328.719	9.18515	329.877	3.86572
		330.558	11.6052	331.709	5.20847
		332.397	13.9715	333.54	6.62526
		334.236	15.8329	335.371	8.09796
		336.075	16.8981	337.202	9.55483
		337.914	17.416	339.034	10.7529
		339.754	17.7961	340.865	11.494
		341.593	18.1916	342.696	11.9709
		343.432	18.4886	344.528	12.3378
		345.271	18.5525	346.359	12.6499
		347.11	18.5886	348.19	12.6809
		348.949	18.9322	350.022	12.608
		350.788	19.7921	351.853	12.4233
		352.628	21.013	353.684	12.3454
		354.467	22.3055	355.515	12.361
		356.306	23.3289	357.347	12.6456
		358.145	23.8374	359.178	12.8841
		359.984	23.7952	361.009	13.2196
		361.823	23.363	362.841	13.1424
		363.663	22.7871	364.672	12.8427
		365.502	22.3012	366.503	12.6766
		367.341	22.0633	368.335	12.4805
		369.18	22.063	370.166	12.2596
		371.019	22.0761	371.997	11.8581
		372.858	21.8389	373.828	11.4513
		374.697	21.1978	375.66	11.1085
		376.537	20.2154	377.491	10.5824
		378.376	19.1374	379.322	10.0767
		380.215	18.149	381.154	9.22309
		382.054	17.3784	382.985	8.46688
		383.893	16.9327	384.816	8.28007
		385.732	16.8064	386.648	8.25654
		387.571	16.859	388.479	8.19834
		389.411	16.771	390.31	8.19776
		391.25	16.3043	392.141	8.38633
		393.089	15.5409	393.973	8.68549
		394.928	14.6561	395.804	8.94481
		396.767	13.6806	397.635	9.09054
		398.606	12.557	399.467	9.0594
		400.446	11.3631	401.298	8.91602
		402.285	10.4033	403.129	8.76363
		404.124	9.86246	404.961	8.67867
		405.963	9.64373	406.792	8.74213
		407.802	9.45472	408.623	8.90077
		409.641	9.14297	410.454	8.96756
		411.48	8.7978	412.286	8.80508
		413.32	8.53162	414.117	8.2819
		415.159	8.36092	415.948	7.64866
		416.998	8.32436	417.78	6.9746
		418.837	8.39668	419.611	6.15377
		420.676	8.58058	421.442	5.33316
		422.515	8.8136	423.274	4.76156
		424.355	8.84447	425.105	4.6767
		426.194	8.46686	426.936	4.86251
		428.033	7.66176	428.767	4.98491
		429.872	6.52948	430.599	5.08659
		431.711	5.36837	432.43	5.01453
		433.55	4.51274	434.261	4.8433
		435.389	4.19745	436.093	4.55503
		437.229	4.36341	437.924	4.09677
		439.068	4.82678	439.755	3.65679
		440.907	5.42071	441.586	3.26444
		442.746	5.98696	443.418	2.97888
		444.585	6.39908	445.249	2.79562
		446.424	6.56311	447.08	2.70565
		448.264	6.46952	448.912	2.82331
		450.103	6.27545	450.743	3.02006
		451.942	6.14197	452.574	3.23357
		453.781	6.12993	454.406	3.44161
		455.62	6.10819	456.237	3.65096
		457.459	6.02857	458.068	3.79455
		459.298	5.98951	459.899	3.86634
		461.138	6.12294	461.731	3.85426
		462.977	6.42739	463.562	3.7758
		464.816	6.80494	465.393	3.68657
		466.655	7.17336	467.225	3.6105
		468.494	7.51024	469.056	3.57229
		470.333	7.83915	470.887	3.51768
		472.173	8.11851	472.719	3.38611
		474.012	8.21555	474.55	3.266
		475.851	8.13181	476.381	3.2269
		477.69	7.94228	478.212	3.27558
		479.529	7.83284	480.044	3.29839
		481.368	7.86469	481.875	3.24929
		483.207	7.96215	483.706	3.17432
		485.047	8.05746	485.538	3.15105
		486.886	8.14938	487.369	3.19707
		488.725	8.31555	489.2	3.3039
		490.564	8.58997	491.032	3.50174
		492.403	8.88107	492.863	3.84385
		494.242	9.05172	494.694	4.31533
		496.082	9.15241	496.525	4.76687
		497.921	9.33579	498.357	5.09476
		499.76	9.66443	500.188	5.25085
		501.599	10.0636	502.019	5.25408
		503.438	10.4096	503.851	5.19738
		505.277	10.6314	505.682	5.1777
		507.116	10.7821	507.513	5.24044
		508.956	10.9249	509.345	5.38038
		510.795	11.027	511.176	5.60331
		512.634	11.0466	513.007	5.85743
		514.473	11.0991	514.838	6.05652
		516.312	11.3098	516.67	6.12582
		518.151	11.762	518.501	6.06745
		519.991	12.3916	520.332	5.93141
		521.83	13.0583	522.164	5.79886
		523.669	13.6358	523.995	5.75065
		525.508	14.0344	525.826	5.78527
		527.347	14.1724	527.658	5.86639
		529.186	14.0609	529.489	5.97525
		531.025	13.8556	531.32	6.10197
		532.865	13.7016	533.151	6.307
		534.704	13.7082	534.983	6.60964
		536.543	13.9189	536.814	6.98735
		538.382	14.3214	538.645	7.31457
		540.221	14.8422	540.477	7.47086
		542.06	15.3817	542.308	7.42442
		543.899	15.84	544.139	7.19592
		545.739	16.0946	545.97	6.8509
		547.578	16.0979	547.802	6.39675
		549.417	15.8689	549.633	5.92168
		551.256	15.4011	551.464	5.58556
		553.095	14.7653	553.296	5.45915
		554.934	14.1115	555.127	5.52938
		556.774	13.5818	556.958	5.68745
		558.613	13.2486	558.79	5.88617
		560.452	13.1983	560.621	6.14576
		562.291	13.2306	562.452	6.41784
		564.13	13.1149	564.283	6.6302
		565.969	12.839	566.115	6.70668
		567.808	12.4519	567.946	6.67383
		569.648	12.0073	569.777	6.63733
		571.487	11.5944	571.609	6.53722
		573.326	11.2675	573.44	6.33579
		575.165	11.1265	575.271	6.0813
		577.004	11.1211	577.103	5.83916
		578.843	11.1009	578.934	5.64335
		580.683	10.8684	580.765	5.44921
		582.522	10.5509	582.596	5.26501
		584.361	10.1028	584.428	5.17036
		586.2	9.28954	586.259	5.21118
		588.039	8.22764	588.09	5.36466
		589.878	7.15496	589.922	5.25007
		591.717	6.66106	591.753	5.08091
		593.557	6.3104	593.584	4.8572
		595.396	6.10296	595.416	4.57892
		597.235	6.03876	597.247	4.24609
		599.074	6.11778

## Sheet: Figure 4c
Figure 4c			1 ps	20 ps	50 ps	100 ps	300 ps	500 ps	1000 ps
		Wavelength	\g(DA) OD	\g(DA) OD	\g(DA) OD	\g(DA) OD	\g(DA) OD	\g(DA) OD	\g(DA) OD
		499.667	0.000569627	0.000842822	0.000691483	0.000374479	-0.000154502	-0.000169336	-0.000184026
		500.251	0.000642988	0.000853017	0.000689037	0.000372586	-0.00014728	-0.000243925	-0.000200845
		500.835	0.000615985	0.000768962	0.000639783	0.000316337	-0.000181479	-0.000243827	-0.000316268
		501.419	0.000559554	0.000652066	0.000605559	0.000238666	-0.000375247	-0.000328831	-0.000501302
		502.003	0.000561314	0.000725074	0.00064447	0.000270495	-0.000288578	-0.000407867	-0.000480483
		502.587	0.0005128	0.000706336	0.000589145	0.000230831	-0.000391707	-0.000418544	-0.000441362
		503.171	0.000583165	0.000790598	0.000606919	0.000199008	-0.000342621	-0.000402614	-0.000503643
		503.755	0.000632958	0.000769404	0.000604712	0.000290815	-0.000291317	-0.00042438	-0.000459499
		504.339	0.000662892	0.000771584	0.000633088	0.00023098	-0.000323551	-0.000390515	-0.000492385
		504.923	0.0007061	0.000784506	0.000610865	0.000225831	-0.000355221	-0.000416897	-0.000491916
		505.507	0.000659269	0.000865922	0.000596335	0.000253459	-0.000340126	-0.000421097	-0.0005405
		506.091	0.000658611	0.000793572	0.000583112	0.000262833	-0.00031187	-0.000458304	-0.000607516
		506.675	0.000693445	0.000748362	0.000616355	0.000223006	-0.000355425	-0.000447027	-0.000667736
		507.26	0.000746463	0.000705429	0.000591827	0.00018926	-0.000419192	-0.000542502	-0.000694056
		507.844	0.000683706	0.000714517	0.000608495	0.000202426	-0.000336748	-0.000546264	-0.000665062
		508.428	0.000607926	0.000670157	0.000591011	0.000192736	-0.000398296	-0.000528346	-0.000633916
		509.013	0.000632429	0.000690529	0.000606076	0.000236623	-0.000424452	-0.000505726	-0.000668835
		509.597	0.000701435	0.000789686	0.0006826	0.000326847	-0.000368384	-0.000434254	-0.000670208
		510.181	0.000741044	0.000770757	0.000621352	0.000330503	-0.000359409	-0.000468908	-0.000599882
		510.766	0.000768676	0.000732719	0.000604142	0.000280208	-0.000314926	-0.000487346	-0.000584946
		511.35	0.000677535	0.000710009	0.000571786	0.000221451	-0.000327191	-0.000518993	-0.000618777
		511.935	0.0006604	0.000712455	0.000554247	0.000261638	-0.000322618	-0.000500404	-0.00064903
		512.519	0.000678249	0.000788704	0.000637044	0.000312214	-0.000277834	-0.000518723	-0.000609876
		513.104	0.000683759	0.000748928	0.000622352	0.000244634	-0.000342686	-0.000569935	-0.000634939
		513.689	0.000650159	0.000723718	0.000587044	0.000224679	-0.00043335	-0.000516827	-0.000625284
		514.273	0.000674365	0.000741645	0.000625884	0.000242984	-0.00040588	-0.000490206	-0.000637371
		514.858	0.000720115	0.000722295	0.000605776	0.00025066	-0.000386342	-0.000564526	-0.000634549
		515.443	0.000737395	0.000734285	0.000625281	0.000281284	-0.000383522	-0.000569794	-0.000581238
		516.027	0.00074409	0.000735125	0.000681974	0.000284708	-0.000333678	-0.000501829	-0.000577265
		516.612	0.000676958	0.000707049	0.000619229	0.000235696	-0.000414469	-0.000507462	-0.000551968
		517.197	0.000712877	0.000707336	0.000670515	0.000238641	-0.000379104	-0.000468855	-0.000639723
		517.782	0.000693578	0.000757997	0.000614896	0.000226021	-0.000315603	-0.00046526	-0.000620567
		518.367	0.000659602	0.000716332	0.000595712	0.000283581	-0.000330035	-0.000522611	-0.000573216
		518.952	0.000617289	0.000678089	0.000533728	0.000127868	-0.000436788	-0.000578615	-0.000703198
		519.537	0.000690554	0.000702567	0.000500076	0.000188748	-0.000375992	-0.000556221	-0.0006364
		520.122	0.000712795	0.000696841	0.000588854	0.000269163	-0.000317669	-0.000552711	-0.000607968
		520.707	0.000714829	0.00070907	0.000583192	0.000292335	-0.000297476	-0.000531665	-0.000688112
		521.292	0.000753234	0.000732504	0.000586077	0.000288994	-0.000404414	-0.000539764	-0.000689846
		521.877	0.000723046	0.000770632	0.000612511	0.00023394	-0.000368427	-0.000594832	-0.000658541
		522.462	0.00074825	0.000736077	0.00063053	0.000238812	-0.000393636	-0.000582783	-0.000677023
		523.047	0.000751023	0.000724293	0.000611594	0.000204655	-0.000402212	-0.00057401	-0.000726819
		523.632	0.00074447	0.00071521	0.000531774	0.000126265	-0.000378048	-0.000596563	-0.000691911
		524.217	0.00088168	0.000770616	0.000644578	0.000234831	-0.000377957	-0.000591114	-0.000688571
		524.802	0.000914503	0.000851184	0.000694664	0.000257887	-0.00041244	-0.000611775	-0.000710021
		525.388	0.000854235	0.000826715	0.00067678	0.000285559	-0.000394615	-0.000670441	-0.000777553
		525.973	0.000865769	0.000833521	0.000692817	0.000322148	-0.000391475	-0.00059673	-0.000700748
		526.558	0.000922078	0.000773379	0.000720271	0.0003001	-0.000384059	-0.000600066	-0.000764339
		527.144	0.000991102	0.000891681	0.000794469	0.000353066	-0.000305027	-0.000565694	-0.000720272
		527.729	0.00102	0.000884896	0.000709455	0.000338125	-0.000293966	-0.000508413	-0.00068858
		528.315	0.0011	0.000884209	0.000783557	0.000422974	-0.000320195	-0.00047995	-0.000708268
		528.9	0.00104	0.000863458	0.000836017	0.000420052	-0.000371497	-0.000543308	-0.000745183
		529.486	0.00105	0.000852028	0.00073356	0.000392386	-0.000342402	-0.000612628	-0.00076032
		530.071	0.00106	0.000830455	0.000679835	0.000314954	-0.000399821	-0.000589046	-0.000765165
		530.657	0.00114	0.000822049	0.000725818	0.000371291	-0.00035215	-0.000611847	-0.000758564
		531.242	0.00119	0.000849305	0.000782352	0.000426601	-0.00030666	-0.000609289	-0.000806639
		531.828	0.00127	0.000898272	0.000779078	0.000395907	-0.000293315	-0.000637525	-0.000739802
		532.413	0.00132	0.00092325	0.000822967	0.000450649	-0.0002014	-0.000538309	-0.000718907
		532.999	0.00129	0.000974219	0.000892377	0.000509237	-0.000219565	-0.000477083	-0.000663203
		533.585	0.00132	0.00104	0.000915892	0.000498397	-0.000236992	-0.000480012	-0.000657165
		534.171	0.00134	0.00104	0.000890313	0.000502331	-0.000215082	-0.000441873	-0.000604375
		534.756	0.00137	0.00101	0.000877623	0.000483688	-0.000214939	-0.000464661	-0.000657879
		535.342	0.00142	0.00105	0.000939546	0.00048646	-0.000188406	-0.00045295	-0.000704414
		535.928	0.00149	0.00105	0.000909953	0.000496979	-0.000234611	-0.00047285	-0.000682338
		536.514	0.00158	0.00108	0.00103	0.000621949	-0.000171678	-0.00041935	-0.000572724
		537.1	0.00154	0.00114	0.00111	0.000611265	-0.000123303	-0.000361088	-0.000573396
		537.686	0.00153	0.00117	0.00106	0.00058116	-8.23413e-05	-0.000382025	-0.000569632
		538.272	0.00154	0.00111	0.00103	0.000579329	-0.000160413	-0.000423309	-0.000677212
		538.858	0.00152	0.0011	0.00106	0.000646018	-0.000211526	-0.000437456	-0.000743137
		539.444	0.0016	0.00117	0.00109	0.000663179	-0.000148782	-0.00036415	-0.000653506
		540.03	0.00164	0.00118	0.00106	0.000612502	-0.000186818	-0.000409692	-0.000633186
		540.616	0.00163	0.00114	0.00105	0.000625748	-0.0001923	-0.000438238	-0.000720701
		541.202	0.00168	0.00124	0.0011	0.000703467	-0.000153637	-0.000405653	-0.000688755
		541.788	0.00165	0.00118	0.00111	0.000687167	-0.000210717	-0.000438252	-0.000691422
		542.375	0.00163	0.00111	0.00108	0.000634876	-0.00017462	-0.000409544	-0.000690781
		542.961	0.00169	0.00122	0.00113	0.000713769	-0.000140172	-0.000403631	-0.000653992
		543.547	0.00175	0.00122	0.00112	0.000666048	-0.000156625	-0.000427038	-0.000627134
		544.133	0.00172	0.00128	0.00111	0.000691273	-0.000120815	-0.000371016	-0.000615244
		544.72	0.00178	0.00136	0.00124	0.000763942	-8.99603e-05	-0.000275366	-0.000590608
		545.306	0.00176	0.00126	0.00117	0.000710713	-7.39452e-05	-0.000307935	-0.000563306
		545.893	0.00189	0.00132	0.00125	0.00077124	-6.37927e-05	-0.000331014	-0.000518469
		546.479	0.00186	0.00133	0.00125	0.000775648	-0.00010068	-0.000435973	-0.000613512
		547.065	0.00185	0.00133	0.00126	0.000721457	-0.000137421	-0.000364339	-0.000663422
		547.652	0.00186	0.00138	0.00129	0.000786593	-0.000107082	-0.000287413	-0.000671139
		548.239	0.00195	0.00139	0.00129	0.000792251	-4.88509e-05	-0.0003431	-0.000610814
		548.825	0.00205	0.00142	0.00136	0.000888483	7.24613e-05	-0.000300856	-0.000523391
		549.412	0.00198	0.00142	0.00139	0.00086217	-7.96058e-05	-0.000332937	-0.000558184
		549.998	0.00203	0.00146	0.00131	0.000881692	-7.85159e-05	-0.000243084	-0.000548331
		550.585	0.00205	0.00142	0.00125	0.000852441	-5.14156e-05	-0.000328218	-0.000587821
		551.172	0.00208	0.00151	0.00143	0.000900906	7.20209e-05	-0.000296128	-0.000536623
		551.758	0.00214	0.00147	0.00151	0.000905854	8.38108e-05	-0.000147365	-0.000517529
		552.345	0.00219	0.00151	0.00151	0.000974459	0.000100786	-0.000158385	-0.000513667
		552.932	0.00221	0.00153	0.00136	0.000879322	3.94391e-05	-0.000254814	-0.000534597
		553.519	0.00225	0.00158	0.00141	0.000960278	5.86503e-05	-0.000248192	-0.000562664
		554.106	0.00225	0.00156	0.00149	0.000931538	7.91897e-05	-0.000228985	-0.000553016
		554.693	0.00223	0.00154	0.00145	0.000921219	1.58338e-05	-0.000249671	-0.000599405
		555.279	0.00233	0.00158	0.0015	0.00104	6.46635e-05	-0.00025575	-0.00061255
		555.866	0.00233	0.0016	0.00154	0.00104	0.000109898	-0.000224303	-0.000574742
		556.453	0.00236	0.00162	0.00154	0.00107	0.000120193	-0.000239015	-0.000554456
		557.04	0.00236	0.00159	0.00149	0.00104	5.54984e-05	-0.000260856	-0.00053617
		557.628	0.00239	0.00161	0.00154	0.00107	4.3917e-05	-0.000190583	-0.000496642
		558.215	0.00238	0.00163	0.00153	0.00115	0.000150323	-0.00010954	-0.00043944
		558.802	0.0024	0.00172	0.00154	0.00113	0.00015909	-8.6213e-05	-0.000458526
		559.389	0.00243	0.00173	0.0016	0.00114	0.00019104	-3.64231e-05	-0.000435771
		559.976	0.00246	0.00172	0.00158	0.00109	8.9103e-05	-0.000196597	-0.000481426
		560.563	0.00249	0.00175	0.00164	0.00109	0.000175195	-0.000126595	-0.000536864
		561.151	0.00251	0.00178	0.00159	0.00105	0.000106536	-0.000144605	-0.000563025
		561.738	0.00255	0.00182	0.00164	0.00111	0.000234844	-9.02822e-05	-0.000476147
		562.325	0.00256	0.00176	0.00163	0.0012	0.000241216	-4.31234e-05	-0.000424076
		562.912	0.00254	0.00182	0.00161	0.00122	0.00022071	-8.67662e-05	-0.00046694
		563.5	0.00264	0.00193	0.0017	0.00126	0.000297192	-0.000100608	-0.000368561
		564.087	0.00268	0.00194	0.00177	0.00122	0.000340399	5.53399e-05	-0.000365712
		564.675	0.00265	0.00197	0.00171	0.00131	0.000290737	2.3251e-05	-0.000358568
		565.262	0.00267	0.00191	0.00163	0.00126	0.000276673	-2.63068e-05	-0.000325126
		565.85	0.00255	0.00189	0.00173	0.00126	0.000271937	-0.000126137	-0.000455799
		566.437	0.00261	0.00187	0.00171	0.00128	0.000161092	-0.000155657	-0.000488059
		567.025	0.00271	0.00194	0.00183	0.0013	0.000337612	-3.29046e-05	-0.000270731
		567.612	0.00265	0.00197	0.00175	0.0013	0.000269604	-8.37299e-05	-0.000287524
		568.2	0.0027	0.00197	0.00178	0.00135	0.000296206	-5.71271e-05	-0.000350221
		568.788	0.00276	0.00207	0.00183	0.00133	0.000305905	-4.12954e-05	-0.000371295
		569.375	0.00285	0.00201	0.00186	0.00131	0.000360969	-1.59121e-06	-0.000303627
		569.963	0.00272	0.00199	0.00179	0.00129	0.000391838	3.67655e-05	-0.000354711
		570.551	0.00283	0.00208	0.00187	0.00127	0.000407714	-1.56984e-05	-0.000312566
		571.139	0.00289	0.00212	0.00188	0.00131	0.000380864	-1.18793e-05	-0.000230461
		571.727	0.00286	0.00208	0.00176	0.00135	0.000365414	-8.53981e-06	-0.00032765
		572.315	0.00291	0.00214	0.00193	0.00133	0.000397814	7.46903e-05	-0.000244325
		572.902	0.00303	0.00218	0.00196	0.00134	0.000437436	4.39464e-05	-0.000281415
		573.49	0.00301	0.0022	0.00191	0.00147	0.000451092	0.000126165	-0.000251537
		574.078	0.00309	0.00219	0.00206	0.00145	0.000575888	0.000188851	-0.000174561
		574.666	0.00297	0.0021	0.00195	0.00142	0.000462427	7.73191e-06	-0.000311979
		575.254	0.00308	0.00226	0.00199	0.00144	0.00046822	0.000115271	-0.000269952
		575.842	0.00307	0.00221	0.00207	0.00146	0.000441751	7.61387e-05	-0.000239345
		576.431	0.00311	0.00227	0.00207	0.00152	0.000470992	0.000252601	-0.000187852
		577.019	0.00307	0.00228	0.00189	0.00153	0.000533079	0.000227315	-0.000236998
		577.607	0.00307	0.00224	0.00197	0.0015	0.000522212	9.87155e-05	-0.000272795
		578.195	0.00319	0.00231	0.00208	0.00152	0.000586399	0.000135467	-0.000117595
		578.783	0.00337	0.00239	0.00212	0.00161	0.000657227	0.000187919	-0.000114343
		579.372	0.00331	0.00243	0.00216	0.0016	0.000632385	0.000166885	-0.000113967
		579.96	0.00326	0.00234	0.0022	0.00164	0.000602697	0.000103594	-0.000197842
		580.548	0.00323	0.00246	0.00219	0.00157	0.000585058	0.000212269	-0.000121898
		581.137	0.00336	0.00252	0.00216	0.00168	0.000653524	0.000253092	-0.000189835
		581.725	0.00335	0.00247	0.00225	0.00175	0.000693427	0.000319665	-9.7393e-05
		582.313	0.00334	0.0025	0.00218	0.0017	0.000699777	0.000285987	-5.29241e-05
		582.902	0.00348	0.0025	0.00226	0.00173	0.000766652	0.00038019	-6.2803e-06
		583.49	0.00349	0.0025	0.00233	0.00177	0.000877883	0.000343774	-2.69218e-05
		584.079	0.0036	0.0027	0.00239	0.00201	0.000921105	0.000473121	0.00017817
		584.667	0.00359	0.00255	0.00227	0.00174	0.000852735	0.000384255	4.44504e-06
		585.256	0.00358	0.00247	0.0023	0.00168	0.000747116	0.000278085	2.93519e-05
		585.845	0.00361	0.00265	0.00238	0.00181	0.000917324	0.000403149	0.000128365
		586.433	0.00355	0.00262	0.00231	0.0017	0.000884191	0.000354437	-3.90539e-05
		587.022	0.00355	0.00262	0.00244	0.00193	0.000848259	0.000411338	6.90435e-05
		587.611	0.00353	0.00258	0.00236	0.00172	0.000926456	0.000344285	-2.69884e-05
		588.199	0.00357	0.00255	0.00235	0.0018	0.000966797	0.000345494	1.56066e-05
		588.788	0.00371	0.00255	0.00223	0.00175	0.000879872	0.000415843	8.47146e-05
		589.377	0.00377	0.00263	0.00237	0.00187	0.000917573	0.000347725	9.45191e-05
		589.966	0.00381	0.00264	0.0025	0.00194	0.000901998	0.000386096	6.25623e-06
		590.555	0.00363	0.00255	0.00224	0.00178	0.0008011	0.000318093	1.03842e-05
		591.144	0.00371	0.00261	0.00227	0.00179	0.000904388	0.000400068	-1.78258e-05
		591.733	0.00375	0.00265	0.00228	0.00175	0.000912191	0.000361447	3.97546e-05
		592.322	0.00373	0.00272	0.00237	0.00183	0.00091508	0.000411684	1.91871e-05
		592.911	0.00378	0.00264	0.00241	0.00184	0.000957351	0.000380792	0.000125087
		593.5	0.00352	0.00245	0.0022	0.00158	0.000807808	0.000156488	1.37306e-05
		594.089	0.00368	0.00263	0.00236	0.00181	0.000845564	0.000326066	9.45927e-05
		594.678	0.00391	0.00271	0.00246	0.00194	0.000921264	0.000408542	0.000157491
		595.267	0.00394	0.00272	0.00244	0.00193	0.000966025	0.000344146	8.72368e-05
		595.856	0.00391	0.00275	0.00243	0.00188	0.000958141	0.000309514	3.34485e-05
		596.445	0.00387	0.00279	0.0025	0.00191	0.00101	0.000365293	0.000106604
		597.035	0.00396	0.00285	0.00255	0.00195	0.00101	0.000550335	0.000218778
		597.624	0.00397	0.00288	0.00249	0.00182	0.000920554	0.000528809	0.000226283
		598.213	0.00407	0.00291	0.00257	0.00196	0.00109	0.000625052	0.000263501
		598.802	0.00402	0.00293	0.00264	0.00193	0.001	0.000469619	0.000234888
		599.392	0.0041	0.003	0.00263	0.00203	0.00112	0.000536487	0.000270128
		599.981	0.00417	0.00303	0.00264	0.00216	0.00112	0.000720049	0.000378108
		600.571	0.00419	0.003	0.00269	0.00223	0.00119	0.000689577	0.00042155
		601.16	0.00432	0.00312	0.00278	0.00229	0.00128	0.000721505	0.000456146
		601.75	0.00432	0.00304	0.00291	0.00218	0.00131	0.000728536	0.00048218
		602.339	0.00432	0.00306	0.00287	0.00215	0.00135	0.00071935	0.00048535
		602.929	0.00425	0.00307	0.00271	0.00216	0.00122	0.000718321	0.000438873
		603.518	0.0043	0.00317	0.0027	0.00224	0.0012	0.000706593	0.000459408
		604.108	0.00443	0.00325	0.00278	0.00242	0.0013	0.000869751	0.000459762
		604.698	0.00435	0.00315	0.00283	0.00237	0.00133	0.000745414	0.000446485
		605.287	0.00431	0.00324	0.00281	0.00224	0.00121	0.000747124	0.000417185
		605.877	0.0044	0.00323	0.00278	0.00235	0.00127	0.000814847	0.000412689
		606.467	0.00442	0.00332	0.00286	0.00248	0.00135	0.000846967	0.000402426
		607.057	0.00441	0.00322	0.00278	0.0023	0.00125	0.000810913	0.000366174
		607.646	0.00442	0.00331	0.00296	0.00243	0.00145	0.000863745	0.000490542
		608.236	0.0045	0.00332	0.00316	0.00241	0.00143	0.000882628	0.000511755
		608.826	0.00461	0.00331	0.00299	0.00246	0.00144	0.000949631	0.000524246
		609.416	0.00446	0.00317	0.00282	0.00243	0.00128	0.000804872	0.000478245
		610.006	0.00452	0.00318	0.00282	0.00233	0.00136	0.000814797	0.000541613
		610.596	0.00462	0.00329	0.00309	0.00247	0.00138	0.000927857	0.000635849
		611.186	0.00454	0.00334	0.00304	0.00249	0.0015	0.000835434	0.000620367
		611.776	0.00446	0.00331	0.00306	0.00236	0.00146	0.00078859	0.000613761
		612.366	0.00459	0.0033	0.00307	0.00251	0.00141	0.000845064	0.000591118
		612.956	0.00456	0.00327	0.00294	0.00242	0.00129	0.000887144	0.000517012
		613.547	0.0046	0.00343	0.00293	0.00262	0.0014	0.000956502	0.00063041
		614.137	0.0046	0.00335	0.00304	0.00251	0.00135	0.000914829	0.00055767
		614.727	0.00462	0.00336	0.00303	0.0025	0.00143	0.000973548	0.000679143
		615.317	0.00475	0.00344	0.00306	0.00259	0.00158	0.00109	0.000695013
		615.907	0.00474	0.00343	0.00305	0.00253	0.00167	0.00105	0.000610895
		616.498	0.00469	0.00339	0.003	0.00246	0.00152	0.000871605	0.000582985
		617.088	0.00466	0.00342	0.00305	0.00232	0.00152	0.000869229	0.000554659
		617.678	0.00461	0.00348	0.003	0.00245	0.00152	0.00095243	0.000502615
		618.269	0.00464	0.00336	0.00302	0.00242	0.00154	0.000881698	0.00053618
		618.859	0.00474	0.00347	0.00305	0.00252	0.00165	0.001	0.000558988
		619.45	0.00479	0.00353	0.0031	0.00272	0.00162	0.00101	0.000726327
		620.04	0.00484	0.00358	0.00321	0.00272	0.0016	0.00103	0.000844116
		620.631	0.00476	0.00355	0.00308	0.00257	0.00145	0.00097688	0.000644635
		621.221	0.00468	0.00345	0.003	0.00259	0.00153	0.000937647	0.000597813
		621.812	0.00485	0.0036	0.00319	0.00264	0.0016	0.00118	0.000739179
		622.403	0.00478	0.00358	0.0032	0.00265	0.00158	0.00103	0.000692917
		622.993	0.00484	0.00363	0.00317	0.00264	0.00163	0.00099963	0.000752187
		623.584	0.00461	0.00353	0.00305	0.00249	0.00163	0.000933033	0.000604822
		624.175	0.00484	0.00359	0.00315	0.00265	0.00158	0.00111	0.00061348
		624.766	0.00486	0.00364	0.00313	0.00267	0.0016	0.000999604	0.000587346
		625.356	0.00503	0.00372	0.0032	0.0028	0.0018	0.00119	0.000791196
		625.947	0.00481	0.00358	0.00323	0.00265	0.00166	0.00104	0.000673132
		626.538	0.00476	0.00373	0.00332	0.00272	0.0017	0.00116	0.000836192
		627.129	0.00496	0.00382	0.00333	0.00269	0.00176	0.00122	0.000876048
		627.72	0.00501	0.00378	0.00323	0.00286	0.00169	0.00126	0.000846457
		628.311	0.00497	0.00379	0.00332	0.00287	0.00176	0.00124	0.000831278
		628.902	0.00495	0.00366	0.00336	0.00282	0.00178	0.00115	0.000881085
		629.493	0.00503	0.00383	0.00333	0.00288	0.00181	0.00123	0.000885498
		630.084	0.00504	0.00383	0.0033	0.00294	0.00192	0.00139	0.000917575
		630.675	0.00506	0.00389	0.00335	0.0029	0.00195	0.00129	0.000978249
		631.266	0.0051	0.00386	0.0034	0.00294	0.002	0.00134	0.00108
		631.857	0.00509	0.00388	0.00337	0.0029	0.00179	0.00123	0.000980297
		632.449	0.00516	0.00386	0.00348	0.00304	0.00192	0.00129	0.00105
		633.04	0.00514	0.00385	0.00344	0.0029	0.00193	0.00128	0.000940111
		633.631	0.00508	0.00385	0.00334	0.0028	0.00196	0.00124	0.00092782
		634.222	0.00522	0.00403	0.00372	0.00299	0.00199	0.00139	0.00108
		634.814	0.00519	0.00405	0.00361	0.00309	0.00196	0.00136	0.00107
		635.405	0.00526	0.0041	0.00358	0.00299	0.00197	0.00134	0.00103
		635.996	0.00531	0.00417	0.00363	0.00312	0.00213	0.00145	0.00114
		636.588	0.00523	0.00416	0.00362	0.00304	0.00205	0.00138	0.0011
		637.179	0.00537	0.0042	0.00362	0.00306	0.0021	0.00157	0.00125
		637.771	0.00539	0.00429	0.0038	0.00303	0.00208	0.00151	0.00122
		638.362	0.00527	0.00412	0.00368	0.00297	0.00204	0.00132	0.00102
		638.954	0.00524	0.00407	0.00357	0.00314	0.00218	0.00133	0.00114
		639.545	0.00532	0.0042	0.00363	0.00324	0.00217	0.00133	0.00114
		640.137	0.00524	0.00411	0.00349	0.00309	0.00202	0.00138	0.00121
		640.729	0.00516	0.00414	0.00367	0.003	0.00191	0.00121	0.00113
		641.32	0.00547	0.00419	0.00372	0.00306	0.00222	0.00147	0.00124
		641.912	0.00545	0.00406	0.00369	0.00325	0.00224	0.00146	0.00121
		642.504	0.00551	0.00424	0.00367	0.00323	0.00218	0.00139	0.00116
		643.096	0.00547	0.0042	0.00365	0.00314	0.00226	0.00133	0.00104
		643.687	0.00544	0.00401	0.00356	0.00292	0.00214	0.00128	0.00111
		644.279	0.00546	0.0042	0.00356	0.00302	0.00211	0.00133	0.00119
		644.871	0.00554	0.00431	0.0037	0.00315	0.00227	0.0014	0.00134
		645.463	0.00557	0.0042	0.00365	0.00312	0.00229	0.00133	0.00123
		646.055	0.00545	0.00415	0.00361	0.0028	0.00211	0.00129	0.00119
		646.647	0.00554	0.00421	0.00364	0.00292	0.00211	0.00146	0.00138
		647.239	0.0055	0.00428	0.00367	0.00317	0.00218	0.00134	0.00132
		647.831	0.00547	0.00439	0.0035	0.00302	0.00229	0.00135	0.00117
		648.423	0.00551	0.00441	0.00364	0.00312	0.00225	0.00125	0.00124
		649.015	0.00555	0.0043	0.00367	0.00311	0.00224	0.00148	0.00132
		649.607	0.0055	0.00426	0.00379	0.00306	0.00216	0.00149	0.00112
		650.2	0.00552	0.00417	0.00375	0.00306	0.00217	0.00133	0.0012
		650.792	0.00566	0.00443	0.00386	0.00326	0.00232	0.00145	0.00131
		651.384	0.00562	0.00433	0.00364	0.00301	0.00231	0.00152	0.00121
		651.976	0.0055	0.00422	0.00363	0.00282	0.00207	0.00128	0.00114
		652.569	0.0056	0.00436	0.00381	0.00303	0.00227	0.0014	0.00131
		653.161	0.00567	0.00442	0.00369	0.00315	0.0024	0.0014	0.00138
		653.753	0.00566	0.00427	0.00368	0.00327	0.0023	0.00135	0.00118
		654.346	0.00563	0.00421	0.00368	0.00325	0.00222	0.00132	0.0011
		654.938	0.00572	0.00436	0.00376	0.00324	0.00242	0.00144	0.00116
		655.531	0.00582	0.00444	0.00386	0.00333	0.00229	0.00152	0.0013
		656.123	0.00575	0.00443	0.00381	0.00326	0.00229	0.00151	0.00142
		656.716	0.00579	0.00446	0.00384	0.0033	0.00239	0.00146	0.00141
		657.308	0.00584	0.00455	0.00377	0.00334	0.00247	0.00149	0.00138
		657.901	0.00585	0.00453	0.00392	0.00353	0.00248	0.00166	0.00146
		658.493	0.00589	0.00459	0.00403	0.00347	0.00244	0.0017	0.00133
		659.086	0.00579	0.00449	0.00384	0.00333	0.00236	0.00142	0.00124
		659.679	0.00587	0.00442	0.00379	0.00325	0.00234	0.00134	0.00124
		660.271	0.00596	0.00468	0.00391	0.00341	0.00252	0.00161	0.00148
		660.864	0.0061	0.00452	0.00401	0.00334	0.0025	0.00156	0.00143
		661.457	0.00606	0.00448	0.00392	0.00339	0.00256	0.00161	0.0014
		662.05	0.0061	0.00465	0.00413	0.00338	0.00266	0.00163	0.00146
		662.643	0.00626	0.00464	0.00403	0.00348	0.00265	0.00169	0.00153
		663.236	0.00619	0.00464	0.00416	0.00358	0.0027	0.00161	0.00147
		663.828	0.00623	0.00478	0.00427	0.00374	0.00271	0.00168	0.00155
		664.421	0.00626	0.00475	0.00431	0.00362	0.00249	0.00156	0.00148
		665.014	0.00621	0.00474	0.00423	0.00356	0.0024	0.00159	0.00137
		665.607	0.0061	0.00481	0.00418	0.00358	0.00253	0.00167	0.00136
		666.2	0.00634	0.00497	0.00435	0.00375	0.00276	0.00169	0.00147
		666.794	0.00616	0.00482	0.00428	0.00362	0.00263	0.00167	0.00137
		667.387	0.00605	0.00475	0.00416	0.00348	0.00244	0.00153	0.00139
		667.98	0.00617	0.00487	0.00424	0.00358	0.0026	0.00168	0.00151
		668.573	0.00629	0.00498	0.00427	0.00362	0.00273	0.00164	0.00167
		669.166	0.00616	0.00489	0.00396	0.00356	0.00269	0.00149	0.00137
		669.759	0.00601	0.00468	0.00382	0.00353	0.00241	0.00138	0.00119
		670.353	0.00608	0.00474	0.00398	0.00339	0.00238	0.0014	0.00119
		670.946	0.00626	0.00488	0.00422	0.00345	0.00249	0.00153	0.00129
		671.539	0.00628	0.00492	0.0042	0.00349	0.00258	0.00146	0.00127
		672.133	0.00612	0.00479	0.00397	0.00345	0.00241	0.00141	0.00115
		672.726	0.0061	0.00475	0.00386	0.00312	0.00231	0.00136	0.00122
		673.32	0.00601	0.00462	0.00401	0.00304	0.00227	0.00125	0.00111
		673.913	0.00607	0.00466	0.00404	0.00319	0.00239	0.00134	0.00119
		674.507	0.00604	0.00463	0.00387	0.00317	0.00236	0.00126	0.000940891
		675.1	0.00622	0.00477	0.004	0.00341	0.00231	0.00129	0.000985096
		675.694	0.00618	0.00487	0.00408	0.00328	0.00232	0.00122	0.000936149
		676.287	0.00606	0.00482	0.00404	0.00323	0.00234	0.00127	0.00106
		676.881	0.00601	0.00465	0.00401	0.00332	0.00216	0.00118	0.00102
		677.475	0.00604	0.00481	0.00418	0.00339	0.00227	0.00128	0.00103
		678.068	0.00614	0.00472	0.00413	0.00336	0.00228	0.00127	0.000933113
		678.662	0.00595	0.00459	0.00398	0.00313	0.00208	0.00103	0.000687736
		679.256	0.00595	0.00466	0.00392	0.0033	0.00213	0.00115	0.000761544
		679.85	0.00607	0.00466	0.00401	0.00338	0.00228	0.00129	0.000909257
		680.443	0.00613	0.00479	0.00393	0.00328	0.00221	0.00119	0.000800567
		681.037	0.00622	0.00505	0.00407	0.00339	0.00232	0.00125	0.000884389
		681.631	0.00627	0.00504	0.00401	0.00332	0.00222	0.00119	0.000911023
		682.225	0.00639	0.00509	0.00411	0.00334	0.00236	0.00132	0.00109
		682.819	0.00654	0.00522	0.0042	0.00362	0.00255	0.00146	0.00108
		683.413	0.00659	0.00535	0.00413	0.00359	0.00265	0.00154	0.00115
		684.007	0.00653	0.00532	0.00421	0.00366	0.00252	0.0014	0.0011
		684.601	0.00663	0.00539	0.00433	0.00361	0.00263	0.00153	0.00126
		685.195	0.00662	0.00542	0.00438	0.00365	0.00261	0.0017	0.00139
		685.789	0.00676	0.00555	0.00438	0.00373	0.0027	0.00166	0.00138
		686.384	0.00683	0.00559	0.00455	0.00383	0.00276	0.00175	0.00143
		686.978	0.00684	0.00563	0.00446	0.00387	0.00284	0.0018	0.00147
		687.572	0.00702	0.00563	0.00452	0.00386	0.00284	0.00188	0.00147
		688.166	0.007	0.00574	0.00466	0.00392	0.00288	0.00192	0.0015
		688.76	0.00696	0.00578	0.00475	0.00385	0.00286	0.00189	0.00146
		689.355	0.00693	0.00581	0.00471	0.00391	0.00285	0.00188	0.00146
		689.949	0.00694	0.00584	0.00465	0.00397	0.00293	0.00189	0.00143
		690.544	0.00709	0.00591	0.00475	0.004	0.0029	0.00203	0.00147
		691.138	0.00707	0.00602	0.00493	0.00404	0.00289	0.00211	0.00155
		691.732	0.00717	0.00612	0.00511	0.00421	0.00304	0.00234	0.00163
		692.327	0.0074	0.00617	0.0051	0.00427	0.00327	0.0024	0.00169
		692.921	0.00733	0.00616	0.00508	0.00426	0.00324	0.00237	0.00161
		693.516	0.00748	0.00638	0.0052	0.00428	0.00328	0.00252	0.00164
		694.111	0.00762	0.00643	0.00529	0.00435	0.00341	0.0026	0.00188
		694.705	0.00767	0.00654	0.00534	0.00443	0.00346	0.00278	0.00197
		695.3	0.00776	0.00668	0.00536	0.00455	0.0036	0.00296	0.00208
		695.895	0.00776	0.00675	0.00531	0.00466	0.00369	0.00297	0.00211
		696.489	0.00792	0.00682	0.00534	0.00465	0.00376	0.00302	0.00213
		697.084	0.00788	0.00675	0.0054	0.00457	0.00375	0.00299	0.00208
		697.679	0.0079	0.00684	0.00535	0.00455	0.00372	0.00305	0.00201
		698.274	0.00795	0.00695	0.00529	0.00442	0.00368	0.00302	0.00191
		698.868	0.00805	0.007	0.00535	0.00441	0.00369	0.00323	0.00195
		699.463	0.00798	0.00702	0.00525	0.00431	0.00367	0.00329	0.00194
		700.058	0.00787	0.00697	0.00512	0.00416	0.00356	0.00321	0.00175
		700.653	0.00768	0.0069	0.00497	0.00393	0.00349	0.0032	0.00176
		701.248	0.00767	0.00695	0.00485	0.00373	0.0034	0.00314	0.00171
		701.843	0.00743	0.0069	0.00456	0.00324	0.00324	0.00302	0.00128
		702.438	0.00716	0.00684	0.00418	0.00252	0.00291	0.00285	0.00078091
		703.033	0.00681	0.00662	0.00361	0.00159	0.0026	0.00275	0.000204907
		703.628	0.0062	0.00619	0.0026	0.000256666	0.00216	0.00234	-0.000624866
		704.223	0.00552	0.00579	0.00154	-0.00123	0.00178	0.00222	-0.00138
		704.819	0.00478	0.00531	0.000277206	-0.00296	0.00134	0.00212	-0.00234
		705.414	0.00392	0.00458	-0.00126	-0.00472	0.000857711	0.00197	-0.00329

## Sheet: Figure 4d
Figure 4d			1 ps	5 ps	25 ps	100 ps	200 ps	500 ps	1000 ps	2000 ps
		Wavelength	\g(DA) OD	\g(DA) OD	\g(DA) OD	\g(DA) OD	\g(DA) OD	\g(DA) OD	\g(DA) OD	\g(DA) OD
		499.667	-0.000181575	0.00218	0.00351	0.00296	0.00181	0.000992476	0.000571024	-0.000227056
		500.251	-0.000118105	0.00222	0.00364	0.00305	0.00182	0.000960219	0.000560093	-0.000236504
		500.835	7.28521e-05	0.00223	0.00378	0.00304	0.00185	0.000967797	0.000531428	-0.000322947
		501.419	9.23367e-05	0.00232	0.00386	0.0031	0.0018	0.00105	0.000421896	-0.000332235
		502.003	2.8008e-05	0.00236	0.00399	0.00318	0.00184	0.000958847	0.000404444	-0.000395651
		502.587	-1.19448e-05	0.00241	0.00399	0.00317	0.00192	0.000992841	0.000439943	-0.000487623
		503.171	0.000228575	0.00254	0.00412	0.00332	0.00202	0.00113	0.000495503	-0.000375801
		503.755	3.74464e-05	0.00251	0.0041	0.0033	0.00198	0.000982421	0.00036578	-0.000442136
		504.339	5.8648e-05	0.00255	0.00416	0.0034	0.00189	0.000939967	0.000354072	-0.000415138
		504.923	7.9498e-05	0.00264	0.00421	0.00346	0.0019	0.00109	0.000368383	-0.000375568
		505.507	4.77273e-05	0.00268	0.00437	0.00347	0.00196	0.00112	0.000393598	-0.000421075
		506.091	7.23398e-05	0.00272	0.00447	0.00351	0.00205	0.00118	0.000336267	-0.000418792
		506.675	0.000123383	0.00279	0.00443	0.00349	0.00202	0.00122	0.000347403	-0.000391053
		507.26	0.000225028	0.00283	0.00454	0.00355	0.00203	0.00122	0.00036009	-0.000490941
		507.844	0.000218529	0.00289	0.0045	0.00355	0.00206	0.00129	0.000399686	-0.000523684
		508.428	0.000253117	0.00292	0.00445	0.00356	0.00202	0.00129	0.000367379	-0.000408823
		509.013	0.000304128	0.00295	0.00464	0.00359	0.00211	0.00133	0.000326966	-0.000440728
		509.597	0.00036453	0.00308	0.00457	0.00364	0.00218	0.00129	0.000304262	-0.000393808
		510.181	0.000514767	0.00322	0.00463	0.00379	0.0023	0.00132	0.000418211	-0.000251799
		510.766	0.000420644	0.00312	0.00476	0.00379	0.00219	0.00133	0.000330902	-0.000472504
		511.35	0.000515355	0.00326	0.00482	0.00385	0.00217	0.00139	0.000378963	-0.000520169
		511.935	0.000614435	0.00335	0.00493	0.00393	0.00236	0.00148	0.000469207	-0.000334721
		512.519	0.000692473	0.00337	0.00488	0.00394	0.00234	0.00149	0.000371474	-0.000385332
		513.104	0.000672054	0.0034	0.00484	0.00395	0.00235	0.00148	0.000382587	-0.000319973
		513.689	0.000724835	0.00342	0.00495	0.0039	0.00241	0.00157	0.000517797	-0.000250382
		514.273	0.000882948	0.00351	0.00497	0.00396	0.0024	0.00163	0.000485675	-0.000223159
		514.858	0.000938482	0.00359	0.005	0.00401	0.00248	0.00169	0.000507913	-0.000132883
		515.443	0.000978482	0.00367	0.00511	0.00416	0.0026	0.00173	0.000591283	-0.00012584
		516.027	0.00116	0.00377	0.00508	0.00419	0.00261	0.00171	0.00068184	-0.000103115
		516.612	0.00122	0.00383	0.00523	0.00419	0.0026	0.00173	0.000620947	-0.000120099
		517.197	0.00131	0.0039	0.00534	0.00427	0.00271	0.00183	0.000668191	2.13169e-05
		517.782	0.00128	0.00389	0.0054	0.00421	0.00266	0.00182	0.000717303	1.48591e-05
		518.367	0.00134	0.0039	0.00533	0.0042	0.0027	0.00187	0.000702748	-6.00937e-05
		518.952	0.00143	0.00399	0.00531	0.00432	0.00271	0.00188	0.000656127	8.84886e-06
		519.537	0.00155	0.0041	0.00541	0.00447	0.00276	0.00193	0.000761934	7.36535e-05
		520.122	0.00155	0.00412	0.00542	0.00447	0.00275	0.00203	0.00066399	-1.58475e-05
		520.707	0.00167	0.00422	0.00552	0.00451	0.00286	0.00208	0.000746805	4.10582e-05
		521.292	0.0018	0.00437	0.00574	0.00454	0.00287	0.00208	0.000864479	0.00015169
		521.877	0.0018	0.00434	0.00567	0.00455	0.00286	0.00212	0.00086339	0.000111046
		522.462	0.00188	0.00438	0.00568	0.00455	0.00291	0.00211	0.000724458	1.83581e-05
		523.047	0.00204	0.00446	0.00578	0.00456	0.0029	0.00205	0.000710147	8.13002e-05
		523.632	0.00205	0.00449	0.00584	0.00458	0.00284	0.002	0.000711593	3.61715e-06
		524.217	0.00205	0.00452	0.00587	0.0046	0.00281	0.00198	0.000578613	-0.000173106
		524.802	0.00217	0.00468	0.00586	0.00472	0.00289	0.00214	0.000619635	-0.000161606
		525.388	0.00238	0.00472	0.00594	0.00486	0.00294	0.00222	0.000608928	-0.000103007
		525.973	0.00243	0.00473	0.00597	0.0048	0.0029	0.00209	0.000572344	-0.000125932
		526.558	0.00247	0.00474	0.00603	0.00474	0.00298	0.00204	0.000579959	-0.00012322
		527.144	0.00259	0.00482	0.00612	0.00481	0.00307	0.00211	0.000716508	-0.000110388
		527.729	0.00273	0.00488	0.00612	0.00487	0.00309	0.00214	0.000646996	-0.000182687
		528.315	0.00287	0.005	0.00616	0.00495	0.00315	0.00215	0.000661685	-0.000130905
		528.9	0.00288	0.00502	0.00637	0.00495	0.0031	0.00225	0.00072678	-0.000123553
		529.486	0.00306	0.00506	0.0064	0.00497	0.00311	0.00229	0.000698046	-0.000109171
		530.071	0.00309	0.00505	0.00631	0.00492	0.003	0.00219	0.000537535	-0.000214377
		530.657	0.00314	0.00509	0.0064	0.00489	0.00304	0.00212	0.000601468	-0.000182713
		531.242	0.00336	0.00537	0.00657	0.00518	0.0032	0.00234	0.0007021	-7.53427e-05
		531.828	0.00353	0.00534	0.00658	0.00517	0.0033	0.00229	0.000674737	-8.8323e-06
		532.413	0.00353	0.00537	0.00662	0.00512	0.00319	0.00223	0.000621399	-9.62714e-05
		532.999	0.00364	0.00532	0.00659	0.00515	0.00318	0.00227	0.000734738	-0.000162318
		533.585	0.00378	0.0055	0.00667	0.00522	0.00328	0.00226	0.000750279	-9.49955e-05
		534.171	0.00387	0.00561	0.00678	0.00538	0.00335	0.00234	0.000762417	-0.000108681
		534.756	0.00398	0.00572	0.00688	0.00539	0.00341	0.00242	0.000838018	-5.44457e-05
		535.342	0.0042	0.00575	0.00699	0.00534	0.0034	0.00246	0.000874054	-1.31439e-05
		535.928	0.00434	0.00583	0.00706	0.00544	0.00353	0.00242	0.00089665	3.23359e-05
		536.514	0.00439	0.00592	0.00709	0.00547	0.00349	0.0024	0.000778226	-1.94191e-05
		537.1	0.00452	0.006	0.00719	0.00553	0.00356	0.00248	0.000804599	-4.21713e-05
		537.686	0.00454	0.006	0.00722	0.00559	0.00365	0.00253	0.000860983	-3.88293e-05
		538.272	0.00467	0.00612	0.00729	0.00561	0.00365	0.00263	0.000924306	-9.02834e-06
		538.858	0.00478	0.0062	0.00721	0.00566	0.00353	0.00249	0.000856607	-9.62905e-06
		539.444	0.005	0.0064	0.00744	0.00584	0.00367	0.00268	0.000936535	0.00011637
		540.03	0.00519	0.00647	0.00756	0.00588	0.00374	0.0028	0.000996962	0.000188711
		540.616	0.00522	0.00654	0.0076	0.00596	0.00381	0.00281	0.00102	0.000272695
		541.202	0.00521	0.00654	0.00756	0.00588	0.00379	0.00287	0.00101	0.000140232
		541.788	0.00526	0.00659	0.00756	0.00587	0.00372	0.00284	0.001	7.84042e-05
		542.375	0.00543	0.00667	0.0076	0.00599	0.00384	0.00278	0.00101	0.000117594
		542.961	0.00562	0.00684	0.0078	0.00609	0.00398	0.00286	0.00114	0.00021338
		543.547	0.00571	0.0069	0.00781	0.00612	0.00395	0.0029	0.00118	0.000200417
		544.133	0.00577	0.00691	0.00783	0.00614	0.00402	0.00294	0.00103	0.000219631
		544.72	0.00591	0.00706	0.00794	0.00623	0.00402	0.00293	0.00104	0.000337058
		545.306	0.00599	0.00703	0.00801	0.00623	0.00417	0.00309	0.0011	0.000248878
		545.893	0.00608	0.00711	0.00802	0.00635	0.00423	0.00301	0.00106	0.000192443
		546.479	0.00624	0.00715	0.00808	0.00633	0.00404	0.00302	0.00108	0.000235632
		547.065	0.00635	0.00732	0.00821	0.00635	0.00407	0.00299	0.00107	0.000211386
		547.652	0.00641	0.00739	0.0082	0.00648	0.0041	0.00308	0.00112	0.000261349
		548.239	0.00655	0.00756	0.00833	0.00656	0.00412	0.00315	0.0012	0.000309423
		548.825	0.00666	0.00763	0.00837	0.00649	0.00417	0.00314	0.00112	0.000288027
		549.412	0.00672	0.00768	0.00839	0.00653	0.00421	0.00326	0.00106	0.00022562
		549.998	0.00682	0.00769	0.00845	0.00664	0.00429	0.00337	0.00109	0.000283813
		550.585	0.00691	0.0078	0.00855	0.00665	0.00434	0.00338	0.00124	0.00027056
		551.172	0.00689	0.00771	0.00856	0.0067	0.00434	0.00332	0.00118	0.000273941
		551.758	0.007	0.00782	0.00859	0.00666	0.00439	0.00324	0.00107	0.000247119
		552.345	0.00718	0.00789	0.00874	0.00686	0.00445	0.00336	0.0012	0.000312519
		552.932	0.00732	0.00799	0.00881	0.00678	0.00449	0.00337	0.00121	0.000348667
		553.519	0.00737	0.00808	0.00889	0.0069	0.00455	0.0035	0.00123	0.000418669
		554.106	0.00742	0.00803	0.00878	0.00681	0.00444	0.00346	0.00107	0.000236977
		554.693	0.00748	0.00812	0.00886	0.00687	0.00444	0.00342	0.00115	0.000288158
		555.279	0.00767	0.0083	0.009	0.0071	0.00456	0.00355	0.00122	0.000303097
		555.866	0.00778	0.0084	0.00909	0.00705	0.00461	0.00361	0.00123	0.00031704
		556.453	0.00786	0.00837	0.00911	0.00708	0.00456	0.00352	0.0013	0.000345741
		557.04	0.00785	0.00853	0.00921	0.00714	0.00462	0.00356	0.00135	0.000379552
		557.628	0.0079	0.00867	0.0092	0.00715	0.0046	0.00354	0.00139	0.000405059
		558.215	0.00803	0.00866	0.00923	0.0072	0.00464	0.00353	0.00135	0.00039355
		558.802	0.00809	0.00868	0.00932	0.00718	0.00465	0.00363	0.0012	0.000359144
		559.389	0.00832	0.00893	0.00936	0.0073	0.0048	0.00368	0.00127	0.000376234
		559.976	0.00847	0.00906	0.00944	0.00732	0.00481	0.00382	0.00132	0.000415623
		560.563	0.00849	0.00906	0.00961	0.00741	0.00482	0.00386	0.00133	0.000420183
		561.151	0.00857	0.00903	0.00956	0.00747	0.00474	0.00385	0.00136	0.000445945
		561.738	0.00862	0.00921	0.00961	0.00756	0.00487	0.00382	0.00142	0.00049361
		562.325	0.00876	0.00929	0.0098	0.0075	0.00498	0.00387	0.00137	0.000482528
		562.912	0.00878	0.00919	0.00964	0.00739	0.00491	0.00384	0.00133	0.000383086
		563.5	0.00892	0.00933	0.0097	0.0075	0.00493	0.00388	0.00131	0.000407801
		564.087	0.00903	0.0094	0.0098	0.00755	0.00487	0.00389	0.0012	0.00042406
		564.675	0.00912	0.00943	0.00981	0.00756	0.00497	0.00389	0.00128	0.000490482
		565.262	0.00918	0.00946	0.00978	0.00752	0.00499	0.00386	0.00138	0.000433522
		565.85	0.00938	0.00966	0.00993	0.00766	0.00511	0.00395	0.00141	0.00052274
		566.437	0.00956	0.00965	0.00999	0.00779	0.00518	0.00395	0.0014	0.000451777
		567.025	0.00969	0.00976	0.00997	0.00773	0.00517	0.00403	0.00157	0.000573509
		567.612	0.00968	0.00979	0.01003	0.00775	0.00509	0.00388	0.00138	0.000516367
		568.2	0.00984	0.00994	0.0102	0.00777	0.00517	0.00402	0.00148	0.00053382
		568.788	0.00991	0.00999	0.01023	0.00783	0.00509	0.00404	0.0015	0.000389748
		569.375	0.01007	0.00995	0.01024	0.00784	0.00505	0.00407	0.00137	0.000454772
		569.963	0.01018	0.01005	0.01036	0.00791	0.00518	0.00418	0.00155	0.000633233
		570.551	0.01022	0.01005	0.01028	0.00781	0.00518	0.00416	0.00147	0.000537255
		571.139	0.01029	0.01022	0.01037	0.00798	0.0052	0.00411	0.00156	0.000573511
		571.727	0.01045	0.01032	0.01041	0.00804	0.00532	0.00411	0.00159	0.000575378
		572.315	0.01058	0.01038	0.01049	0.008	0.00533	0.00417	0.00153	0.00061516
		572.902	0.01068	0.01035	0.01053	0.008	0.00524	0.00424	0.00152	0.00060457
		573.49	0.01074	0.01046	0.01055	0.00804	0.00535	0.00417	0.0015	0.000603138
		574.078	0.0108	0.01053	0.01056	0.008	0.00523	0.0042	0.00146	0.000549559
		574.666	0.01099	0.01055	0.01049	0.00811	0.00531	0.00434	0.00156	0.000794921
		575.254	0.01108	0.0107	0.01058	0.0081	0.00533	0.0043	0.00163	0.000794411
		575.842	0.01114	0.01072	0.01073	0.00806	0.00543	0.00415	0.00173	0.000776183
		576.431	0.01119	0.01073	0.01065	0.00815	0.00542	0.00412	0.00164	0.000703584
		577.019	0.01153	0.01101	0.01093	0.00841	0.00564	0.00447	0.00184	0.000944471
		577.607	0.01151	0.01095	0.01088	0.00825	0.00553	0.00439	0.00178	0.000775341
		578.195	0.0117	0.01097	0.01087	0.00832	0.00562	0.00442	0.00187	0.000874397
		578.783	0.01179	0.01102	0.01099	0.00839	0.00558	0.00434	0.00193	0.000980777
		579.372	0.01191	0.01108	0.01098	0.00833	0.0056	0.00434	0.00179	0.000851944
		579.96	0.01196	0.01113	0.01092	0.00834	0.0056	0.00438	0.00179	0.000748903
		580.548	0.01207	0.01114	0.01095	0.00837	0.00568	0.00447	0.00189	0.000801264
		581.137	0.01227	0.01126	0.01104	0.00848	0.0057	0.0045	0.00197	0.000902176
		581.725	0.0124	0.01127	0.01105	0.00846	0.00568	0.00443	0.00191	0.000939376
		582.313	0.01246	0.01133	0.01108	0.00856	0.00572	0.00457	0.00189	0.000932006
		582.902	0.0126	0.01144	0.01109	0.00878	0.00586	0.00468	0.00194	0.00112
		583.49	0.01263	0.01143	0.01111	0.00872	0.00583	0.00446	0.002	0.00108
		584.079	0.01274	0.01154	0.01122	0.00862	0.00573	0.00452	0.00202	0.000965191
		584.667	0.01281	0.01156	0.0112	0.00853	0.00588	0.00446	0.00195	0.00101
		585.256	0.01282	0.01158	0.01122	0.00851	0.00582	0.00447	0.00185	0.00103
		585.845	0.01301	0.01173	0.01125	0.00869	0.00587	0.00456	0.002	0.00103
		586.433	0.01326	0.01185	0.01137	0.00881	0.00589	0.0046	0.00206	0.00116
		587.022	0.01338	0.0119	0.01146	0.00885	0.00601	0.00474	0.00216	0.0012
		587.611	0.01343	0.01194	0.01154	0.00876	0.00599	0.00486	0.00225	0.00134
		588.199	0.01352	0.01182	0.0115	0.0087	0.00588	0.00478	0.00226	0.00127
		588.788	0.01363	0.01185	0.01133	0.00862	0.00596	0.00464	0.00214	0.00115
		589.377	0.01381	0.01193	0.01148	0.00881	0.00598	0.00472	0.00227	0.00127
		589.966	0.01404	0.01209	0.01158	0.00881	0.00614	0.00483	0.00231	0.00141
		590.555	0.01407	0.01202	0.0115	0.00878	0.00597	0.00482	0.00226	0.00131
		591.144	0.01426	0.01221	0.01163	0.00889	0.00616	0.00493	0.00237	0.00131
		591.733	0.01432	0.01221	0.01161	0.00888	0.00626	0.00483	0.00244	0.00136
		592.322	0.01447	0.01222	0.01169	0.00888	0.00623	0.00493	0.00247	0.00136
		592.911	0.01468	0.01233	0.01178	0.00883	0.00624	0.00502	0.00249	0.00152
		593.5	0.01477	0.01227	0.01173	0.00893	0.00619	0.00488	0.0024	0.00157
		594.089	0.01476	0.01235	0.01181	0.00894	0.0062	0.00487	0.00252	0.0015
		594.678	0.01468	0.01232	0.01172	0.00893	0.00615	0.00483	0.00237	0.00141
		595.267	0.01492	0.01241	0.01178	0.00899	0.00612	0.00484	0.00252	0.00143
		595.856	0.01509	0.01255	0.01181	0.00898	0.00621	0.00495	0.00256	0.00151
		596.445	0.01505	0.01251	0.0119	0.00897	0.00617	0.00496	0.00247	0.00153
		597.035	0.01505	0.01248	0.01169	0.00893	0.00617	0.0049	0.00242	0.0015
		597.624	0.0151	0.01259	0.01185	0.00901	0.00633	0.00492	0.0025	0.00156
		598.213	0.01522	0.0126	0.0119	0.00905	0.00626	0.00496	0.0026	0.00162
		598.802	0.01538	0.01267	0.01184	0.00911	0.00624	0.00487	0.0026	0.0016
		599.392	0.0154	0.01266	0.01182	0.00903	0.0062	0.00481	0.00253	0.00157
		599.981	0.0155	0.01273	0.01189	0.00908	0.00633	0.00488	0.00248	0.00155
		600.571	0.01552	0.01273	0.01197	0.00894	0.00627	0.005	0.00263	0.00156
		601.16	0.01556	0.01279	0.01204	0.0091	0.00618	0.00498	0.00266	0.00161
		601.75	0.01566	0.01267	0.01193	0.00894	0.00618	0.00484	0.00255	0.00168
		602.339	0.01562	0.01278	0.01192	0.00907	0.00629	0.00493	0.00256	0.00178
		602.929	0.01572	0.01279	0.01199	0.00901	0.00643	0.00485	0.00264	0.00179
		603.518	0.01577	0.01272	0.01194	0.00887	0.00622	0.00484	0.00257	0.00169
		604.108	0.01578	0.0129	0.01204	0.00909	0.00616	0.00497	0.00271	0.00173
		604.698	0.01602	0.01315	0.01223	0.00923	0.00642	0.0051	0.00284	0.0018
		605.287	0.01603	0.01313	0.01207	0.00923	0.00643	0.00512	0.0028	0.0018
		605.877	0.01606	0.01308	0.01221	0.00928	0.00648	0.00506	0.00285	0.00192
		606.467	0.01614	0.01321	0.01216	0.00922	0.00658	0.00515	0.00275	0.00181
		607.057	0.01627	0.01331	0.01226	0.0094	0.0066	0.00523	0.00296	0.00192
		607.646	0.0163	0.01331	0.01226	0.00937	0.00663	0.00529	0.00304	0.00201
		608.236	0.01637	0.01328	0.01227	0.00938	0.00655	0.00521	0.00296	0.00193
		608.826	0.01641	0.01337	0.01229	0.00945	0.00653	0.00519	0.00305	0.00195
		609.416	0.01649	0.01327	0.01237	0.00948	0.00665	0.00522	0.00303	0.00201
		610.006	0.01658	0.01336	0.01241	0.00957	0.00669	0.00534	0.00307	0.00211
		610.596	0.01653	0.0135	0.01237	0.0095	0.00682	0.00535	0.00317	0.00214
		611.186	0.01666	0.01351	0.01248	0.00957	0.00678	0.00545	0.00315	0.00226
		611.776	0.01673	0.01362	0.01236	0.00966	0.0068	0.00555	0.00302	0.00221
		612.366	0.01671	0.01373	0.01251	0.00971	0.00683	0.00555	0.00316	0.00225
		612.956	0.0166	0.01357	0.01244	0.00951	0.00664	0.00531	0.00315	0.00211
		613.547	0.01679	0.01361	0.01247	0.00947	0.00668	0.00538	0.00321	0.00224
		614.137	0.01687	0.01376	0.01251	0.00945	0.00677	0.00531	0.00328	0.00225
		614.727	0.0169	0.01374	0.0125	0.00964	0.0067	0.00545	0.00322	0.00235
		615.317	0.01682	0.01359	0.01245	0.00952	0.00671	0.00547	0.00314	0.0022
		615.907	0.01676	0.01354	0.01248	0.00944	0.00675	0.00532	0.00313	0.00209
		616.498	0.01681	0.01365	0.01246	0.00939	0.0067	0.00524	0.00306	0.00218
		617.088	0.01703	0.0137	0.01253	0.00952	0.00688	0.00548	0.00339	0.0024
		617.678	0.01687	0.01363	0.01243	0.00948	0.0067	0.00532	0.00329	0.00225
		618.269	0.0169	0.01381	0.0124	0.00952	0.00675	0.00538	0.00326	0.00233
		618.859	0.01698	0.01384	0.01235	0.00949	0.00671	0.00535	0.00325	0.00221
		619.45	0.01714	0.01398	0.01261	0.00949	0.00675	0.00541	0.00331	0.00231
		620.04	0.01694	0.01354	0.01232	0.00931	0.00655	0.00528	0.00314	0.00227
		620.631	0.01698	0.0137	0.01231	0.00933	0.00666	0.00532	0.00303	0.00215
		621.221	0.01722	0.01392	0.01248	0.00964	0.00683	0.00551	0.00334	0.00245
		621.812	0.01729	0.01395	0.01259	0.00959	0.00687	0.00552	0.0034	0.00251
		622.403	0.01727	0.01393	0.01248	0.00958	0.0068	0.00552	0.00325	0.00236
		622.993	0.01725	0.01385	0.01246	0.00935	0.00667	0.00545	0.00322	0.0022
		623.584	0.01718	0.01389	0.01244	0.00952	0.00672	0.00543	0.00317	0.00218
		624.175	0.01722	0.0141	0.01255	0.00954	0.00681	0.00541	0.00341	0.00234
		624.766	0.01723	0.01396	0.01258	0.00956	0.00689	0.00546	0.00348	0.00237
		625.356	0.01717	0.01388	0.01248	0.00953	0.00683	0.00547	0.00352	0.00239
		625.947	0.0174	0.01406	0.01259	0.00969	0.00705	0.0055	0.0037	0.00264
		626.538	0.01744	0.014	0.01258	0.00963	0.00699	0.00548	0.00359	0.00254
		627.129	0.01741	0.014	0.01254	0.00964	0.00687	0.00552	0.00346	0.00263
		627.72	0.01759	0.01409	0.01265	0.00983	0.00701	0.00563	0.00363	0.00276
		628.311	0.01759	0.01413	0.01267	0.00956	0.0069	0.00557	0.00372	0.00263
		628.902	0.01771	0.01432	0.01275	0.00972	0.00707	0.00564	0.00386	0.0028
		629.493	0.01773	0.01429	0.01267	0.00966	0.00701	0.00553	0.0037	0.00281
		630.084	0.01789	0.01434	0.0127	0.00969	0.00719	0.00556	0.00382	0.00278
		630.675	0.01783	0.01427	0.01267	0.00959	0.00713	0.00567	0.00376	0.00263
		631.266	0.01786	0.01439	0.01274	0.0097	0.0071	0.00573	0.00375	0.00272
		631.857	0.0177	0.01428	0.01247	0.00965	0.00697	0.00551	0.00356	0.00259
		632.449	0.0179	0.01435	0.01279	0.00968	0.00712	0.00567	0.00368	0.00276
		633.04	0.01781	0.01435	0.01264	0.00959	0.00702	0.00559	0.00359	0.00277
		633.631	0.01802	0.01446	0.01268	0.00973	0.00707	0.00579	0.00382	0.00283
		634.222	0.01806	0.01444	0.01276	0.00975	0.00711	0.00569	0.00379	0.00273
		634.814	0.01808	0.01453	0.01279	0.00971	0.0072	0.00576	0.00384	0.00283
		635.405	0.01802	0.01454	0.0127	0.00957	0.00709	0.00564	0.00386	0.00269
		635.996	0.01813	0.01457	0.01267	0.00965	0.00711	0.00571	0.00386	0.00284
		636.588	0.01818	0.01451	0.01277	0.00964	0.00719	0.00563	0.00377	0.0028
		637.179	0.01805	0.01442	0.01264	0.00957	0.00704	0.00551	0.00381	0.00265
		637.771	0.01807	0.0143	0.01263	0.00961	0.00714	0.0056	0.0037	0.00268
		638.362	0.01817	0.01421	0.01252	0.00953	0.007	0.00563	0.00369	0.00277
		638.954	0.0182	0.01445	0.01269	0.00951	0.007	0.00563	0.00378	0.00278
		639.545	0.01834	0.01456	0.01286	0.0096	0.00718	0.00558	0.004	0.00283
		640.137	0.01831	0.01455	0.01273	0.00958	0.00721	0.00567	0.00399	0.00287
		640.729	0.01817	0.01456	0.01254	0.00953	0.00711	0.00552	0.00391	0.00286
		641.32	0.01832	0.01457	0.01277	0.0096	0.00711	0.00571	0.00399	0.0029
		641.912	0.01836	0.01452	0.01283	0.00964	0.00719	0.00567	0.00394	0.00287
		642.504	0.01853	0.01469	0.01272	0.0097	0.00731	0.00563	0.00398	0.00284
		643.096	0.01846	0.01461	0.01271	0.00951	0.00719	0.00561	0.00401	0.00291
		643.687	0.0186	0.01488	0.01288	0.00967	0.00733	0.00575	0.00414	0.00295
		644.279	0.01855	0.01493	0.01288	0.00976	0.00738	0.00582	0.00423	0.00319
		644.871	0.01853	0.01487	0.01275	0.00984	0.00733	0.00571	0.00411	0.00307
		645.463	0.0185	0.01473	0.01287	0.00971	0.0072	0.00561	0.00421	0.00289
		646.055	0.01868	0.01487	0.01293	0.00986	0.00733	0.00581	0.00419	0.00312
		646.647	0.01864	0.01498	0.01291	0.00984	0.0073	0.00567	0.00421	0.00323
		647.239	0.01864	0.01503	0.01297	0.00984	0.00732	0.00573	0.00429	0.00312
		647.831	0.0188	0.01514	0.0131	0.01008	0.00753	0.00582	0.00433	0.00322
		648.423	0.01894	0.01517	0.01316	0.00993	0.0076	0.00581	0.0044	0.00323
		649.015	0.01909	0.01534	0.0131	0.01003	0.00763	0.00594	0.00456	0.00342
		649.607	0.01909	0.01535	0.01306	0.0101	0.00762	0.00586	0.00449	0.00333
		650.2	0.01919	0.01545	0.01318	0.01004	0.00751	0.00597	0.00437	0.00334
		650.792	0.01918	0.01539	0.01315	0.00991	0.00734	0.00589	0.00447	0.0033
		651.384	0.01948	0.01553	0.01332	0.01018	0.00755	0.00613	0.00472	0.00356
		651.976	0.0196	0.01566	0.01342	0.01034	0.00783	0.00629	0.00482	0.0036
		652.569	0.01974	0.01582	0.01347	0.01043	0.00784	0.00631	0.00474	0.00366
		653.161	0.01982	0.01587	0.01352	0.01041	0.00784	0.00632	0.00481	0.00374
		653.753	0.01978	0.01575	0.01345	0.0102	0.00798	0.00607	0.00468	0.00356
		654.346	0.01973	0.01591	0.01338	0.01034	0.00788	0.00619	0.00476	0.00346
		654.938	0.01988	0.0159	0.01361	0.01046	0.00787	0.00626	0.00479	0.0035
		655.531	0.01978	0.01584	0.0134	0.01019	0.00773	0.00611	0.00479	0.00348
		656.123	0.01978	0.01573	0.01343	0.00998	0.00771	0.00621	0.00474	0.00353
		656.716	0.01992	0.01569	0.01347	0.01015	0.00772	0.00588	0.00465	0.00349
		657.308	0.0199	0.0158	0.01334	0.01021	0.00769	0.00595	0.00457	0.0033
		657.901	0.01982	0.01563	0.01322	0.01012	0.00758	0.00596	0.00448	0.0033
		658.493	0.01969	0.01551	0.01315	0.01	0.00743	0.00572	0.00443	0.00314
		659.086	0.01969	0.01551	0.01307	0.0099	0.00715	0.00553	0.00422	0.00311
		659.679	0.01967	0.01538	0.01297	0.00974	0.0071	0.00546	0.00427	0.00299
		660.271	0.01966	0.01538	0.01291	0.00974	0.00719	0.00536	0.00423	0.00301
		660.864	0.01967	0.01543	0.01288	0.00976	0.00719	0.00527	0.0041	0.00289
		661.457	0.01971	0.01539	0.01283	0.00956	0.0071	0.00525	0.00405	0.00278
		662.05	0.01967	0.01545	0.0129	0.00956	0.0072	0.0054	0.00407	0.0029
		662.643	0.01978	0.01562	0.0129	0.00968	0.00712	0.00524	0.0041	0.00278
		663.236	0.01974	0.01548	0.0127	0.00949	0.00692	0.00499	0.00398	0.00257
		663.828	0.01973	0.01536	0.01261	0.00943	0.00681	0.00492	0.00389	0.00253
		664.421	0.01978	0.01534	0.01261	0.00942	0.00692	0.0048	0.00374	0.00243
		665.014	0.01964	0.01516	0.01249	0.00921	0.0068	0.00481	0.00354	0.00227
		665.607	0.01947	0.01521	0.01241	0.00912	0.00671	0.00474	0.00344	0.00224
		666.2	0.01959	0.01528	0.01252	0.00904	0.00673	0.00461	0.00354	0.00211
		666.794	0.01967	0.01518	0.01255	0.00913	0.00658	0.00462	0.00345	0.00204
		667.387	0.01987	0.01555	0.01287	0.00939	0.00684	0.00508	0.00362	0.00249
		667.98	0.01991	0.01557	0.01266	0.00936	0.00674	0.00495	0.00361	0.00244
		668.573	0.01998	0.01557	0.0127	0.00933	0.00677	0.0049	0.00358	0.00248
		669.166	0.02012	0.01564	0.01284	0.00946	0.00685	0.00508	0.00366	0.00251
		669.759	0.02025	0.01574	0.01291	0.00949	0.00683	0.00491	0.00381	0.00261
		670.353	0.02058	0.016	0.01313	0.00965	0.00702	0.0051	0.00399	0.00273
		670.946	0.02063	0.01614	0.01328	0.00973	0.00721	0.00527	0.00404	0.00271
		671.539	0.02077	0.01615	0.01324	0.00967	0.00729	0.00521	0.00401	0.00272
		672.133	0.02088	0.01623	0.01319	0.00968	0.0073	0.00527	0.00402	0.00269
		672.726	0.0209	0.01628	0.01325	0.00976	0.0072	0.0052	0.004	0.00277
		673.32	0.02113	0.01662	0.0135	0.01006	0.0074	0.00548	0.00414	0.00291
		673.913	0.02125	0.01669	0.01357	0.01008	0.00744	0.00558	0.00422	0.00294
		674.507	0.02136	0.0167	0.01347	0.01001	0.00746	0.00543	0.00421	0.00273
		675.1	0.02149	0.01672	0.01364	0.00996	0.00744	0.00541	0.00431	0.0029
		675.694	0.02163	0.01699	0.01378	0.01012	0.0076	0.00555	0.00438	0.00303
		676.287	0.02171	0.01708	0.01388	0.01022	0.00773	0.00559	0.00442	0.00311
		676.881	0.02187	0.0171	0.0139	0.01017	0.00764	0.00563	0.00442	0.00289
		677.475	0.02188	0.01708	0.01393	0.0103	0.00773	0.00559	0.00436	0.00307
		678.068	0.02196	0.01715	0.01418	0.01048	0.0078	0.00567	0.00455	0.00319
		678.662	0.02219	0.01747	0.0142	0.01064	0.00793	0.00578	0.00463	0.00324
		679.256	0.02222	0.01748	0.01428	0.01055	0.008	0.00582	0.00457	0.00332
		679.85	0.02217	0.01735	0.01406	0.01025	0.00778	0.00572	0.00453	0.00311
		680.443	0.02205	0.01721	0.01394	0.0103	0.00766	0.00545	0.0044	0.00294
		681.037	0.0221	0.01725	0.01396	0.01041	0.00759	0.00545	0.0043	0.00288
		681.631	0.02217	0.01739	0.01406	0.0103	0.00762	0.00542	0.00423	0.00288
		682.225	0.02225	0.01734	0.01391	0.01033	0.00761	0.00535	0.00425	0.00276
		682.819	0.0222	0.01722	0.01391	0.01019	0.00736	0.00538	0.00426	0.00273
		683.413	0.02208	0.01714	0.01378	0.01011	0.00731	0.00517	0.00414	0.00285
		684.007	0.0221	0.0172	0.01392	0.01012	0.00736	0.00528	0.00413	0.0028
		684.601	0.02213	0.01725	0.01393	0.01005	0.00727	0.00524	0.00406	0.00265
		685.195	0.02216	0.01727	0.01393	0.01005	0.00722	0.00512	0.00392	0.00248
		685.789	0.02222	0.01723	0.01394	0.00993	0.00725	0.00501	0.00387	0.00256
		686.384	0.02216	0.01724	0.0137	0.00981	0.00712	0.0048	0.0038	0.00249
		686.978	0.02217	0.01725	0.01376	0.00987	0.00699	0.00475	0.00389	0.00249
		687.572	0.02211	0.0171	0.01373	0.00965	0.00691	0.00457	0.00374	0.00234
		688.166	0.02215	0.017	0.01362	0.00963	0.00685	0.00443	0.00378	0.00206
		688.76	0.02213	0.01699	0.01349	0.00952	0.00669	0.00437	0.00371	0.00213
		689.355	0.02218	0.017	0.01351	0.00944	0.00665	0.00434	0.0038	0.00214
		689.949	0.02214	0.01685	0.01346	0.00931	0.00659	0.00409	0.00364	0.00193
		690.544	0.02191	0.0167	0.01325	0.00915	0.00635	0.00382	0.00348	0.0018
		691.138	0.02179	0.01659	0.01313	0.00899	0.0062	0.00377	0.0034	0.00175
		691.732	0.02172	0.0165	0.01308	0.00891	0.00617	0.00367	0.00334	0.00165
		692.327	0.02183	0.01648	0.01305	0.00901	0.00616	0.00354	0.00342	0.00164
		692.921	0.02165	0.01613	0.01283	0.00878	0.0058	0.00329	0.00315	0.00141
		693.516	0.02168	0.01616	0.01278	0.00877	0.00592	0.00327	0.00324	0.00135
		694.111	0.02164	0.01604	0.01262	0.00866	0.00584	0.00317	0.00324	0.00136
		694.705	0.02164	0.01594	0.0125	0.00858	0.00567	0.00298	0.00314	0.00126
		695.3	0.02157	0.01584	0.0124	0.00851	0.00554	0.00289	0.00305	0.00123
		695.895	0.02147	0.01576	0.01237	0.00834	0.00559	0.00269	0.00309	0.00129
		696.489	0.02143	0.0157	0.01232	0.00831	0.00546	0.00258	0.00305	0.00125
		697.084	0.02151	0.01573	0.01226	0.00828	0.00553	0.00247	0.00288	0.00114
		697.679	0.02155	0.01571	0.01224	0.0082	0.00537	0.00228	0.00284	0.00104
		698.274	0.02162	0.01564	0.01228	0.00821	0.0052	0.00215	0.00273	0.000882122
		698.868	0.02152	0.01559	0.01224	0.00804	0.00513	0.002	0.00266	0.000696328
		699.463	0.02149	0.01561	0.01221	0.00806	0.00505	0.00187	0.00286	0.000773643
		700.058	0.02153	0.01569	0.01223	0.00803	0.00503	0.00181	0.00289	0.000809759
		700.653	0.02147	0.01559	0.01216	0.00786	0.00495	0.00165	0.00281	0.000752372
		701.248	0.02146	0.01553	0.01212	0.00785	0.00479	0.00147	0.00279	0.000634127
		701.843	0.02123	0.01533	0.01192	0.0076	0.0044	0.000963204	0.00264	0.00037878
		702.438	0.02085	0.01482	0.01154	0.00719	0.00394	0.000125595	0.00245	3.29808e-05
		703.033	0.02043	0.01404	0.01097	0.00649	0.00318	-0.000998057	0.00208	-0.000679186
		703.628	0.01968	0.01295	0.01025	0.00554	0.00205	-0.00253	0.00151	-0.00166
		704.223	0.01849	0.01125	0.00894	0.00416	0.000517366	-0.00485	0.000822579	-0.00284
		704.819	0.01672	0.00911	0.00721	0.00239	-0.00135	-0.00773	0.000261078	-0.00423
		705.414	0.01444	0.00654	0.00503	0.000172279	-0.00355	-0.01099	-0.000293642	-0.00569

[truncated: 57 more sheets: Figure 4e, Figure 5a, Figure 5b, Figure 5c, Figure 5d, Figure 5e, Figure 5f, Figure 6a, Figure 6b, Figure 7d, Figure 7e, Supplementary Figure 3, Supplementary Figure 5, Supplementary Figure 6, Supplementary Figure 7, Supplementary Figure 8, Supplementary Figure 9, Supplementary Figure 10, Supplementary Figure 11, Supplementary Figure 12 …]
